# Supplementary material for: Ferroptosis vulnerability of enzalutamide resistant prostate cancer conferred by ACSL4 overexpression and GPX4 antagonism
Source: Cell Death Dis. 2026 May 29;17(1):665. doi: 10.1038/s41419-026-08906-8 (PMC13421459; doi:10.1038/s41419-026-08906-8)
Supplement: Supplementary file 2 — Supplementary table 1 [file 41419_2026_8906_MOESM2_ESM.xlsx]

## Sheet: Sheet 1
Table. S1 Differently expressed genes in ENZR-resistant LNCaP cells.
Symbol	baseMean	log2FoldChange	lfcSE	stat	pvalue	padj	LNCaPEnzR.1_count	LNCaPEnzR.2_count	LNCaPEnzR.3_count	LNCaPVEC.1_count	LNCaPVEC.2_count	LNCaPVEC.3_count	ENTREZ.id
CELSR3	1838.94	4.44358	0.0960955	46.2413	0	0	3740.35	3592.05	3214.9	144.014	188.308	154	1951
ST3GAL1	7739.32	-2.25524	0.0500618	-45.0492	0	0	2807.97	2663.16	2569.04	12386.2	13464.6	12545	6482
PLEKHB1	1149.17	-3.32571	0.0856352	-38.8359	0	0	220.02	205.173	199.612	2145.1	2079.1	2045.99	58473
TBPL1	2011.63	3.65487	0.0807018	45.2886	0	0	3503.19	3760.48	3920.26	321.262	256.583	307.999	9519
TMSB10	7298.74	3.97312	0.0598561	66.3779	0	0	13469	14385.6	13319.3	944.652	781.863	891.998	9168
LIMCH1	7247.69	-2.07705	0.0430258	-48.2746	0	0	2824.2	2773.4	2733.15	11844.4	11870	11441	22998
SPEN	8019.35	3.37069	0.0510028	66.0884	0	0	14637.7	14755.1	14480.5	1299.15	1465.72	1478	23013
PLPP1	1707.02	-3.48897	0.0770809	-45.2637	0	0	262.401	262.335	312.853	3109.9	3183.61	3110.99	8611
ALDH3A2	12140.6	3.64008	0.0452434	80.4556	0	0	21721.6	22701.7	23012	1856.07	1788.37	1764	224
KCNN2	1490.81	-4.21018	0.0940173	-44.7809	0	0	153.293	170.467	135.314	2663.76	3003.02	2818.99	3781
ARG2	1358	-4.04279	0.0958151	-42.1936	0	0	144.276	163.322	159.306	2777.56	2399.55	2503.99	384
SEL1L3	2537.7	-2.86728	0.0600741	-47.729	0	0	631.206	578.771	623.787	4488.61	4491.86	4411.99	23231
SEMA6A	3747.64	3.10007	0.0609833	50.8347	0	0	6996.47	6576.76	6563.2	714.028	809.394	825.998	57556
PHGDH	7582.07	-2.50779	0.0441023	-56.863	0	0	2289.47	2282.42	2230.28	12683.3	13284	12723	26227
DPYSL2	1258.46	3.78556	0.0949971	39.8492	0	0	2293.98	2514.13	2231.24	167.177	187.207	157	1808
DHRS7	3274.62	-2.78809	0.0570192	-48.8973	0	0	792.615	891.123	803.246	5696.11	5729.63	5734.99	51635
PYGB	1802.63	-2.75805	0.0721521	-38.2255	0	0	414.793	502.214	477.917	3130.04	3218.85	3071.99	5834
SLC7A5	1697.82	3.8585	0.0914355	42.1991	0	0	3394.99	3296.03	2839.67	229.617	202.624	223.999	8140
HOMER2	1772.2	-3.51695	0.0763775	-46.0469	0	0	276.829	291.937	285.982	3090.76	3282.72	3404.99	9455
BMF	1265.31	3.37019	0.0889135	37.9041	0	0	2334.56	2408.99	2178.46	197.39	233.458	238.999	90427
SLC30A4	2057.3	-5.06828	0.0917253	-55.255	0	0	126.241	114.325	116.12	4038.44	3978.69	3969.99	7782
TUSC3	2096.33	2.70497	0.0650404	41.5891	0	0	3569.02	3709.44	3628.52	557.929	523.077	589.999	7991
CLPTM1	1186.64	5.33904	0.130908	40.7848	0	0	2324.64	2355.91	2267.71	74.5248	55.0608	41.9999	1209
ISYNA1	1005.17	4.75019	0.125896	37.731	0	0	1900.83	2051.73	1862.72	92.6524	66.0729	56.9999	51477
GRB10	1604.7	-5.20215	0.106945	-48.643	0	0	100.993	80.64	71.9754	3096.81	3098.82	3178.99	2887
CLIP2	1320.93	5.20197	0.126027	41.2765	0	0	2621.31	2757.07	2338.72	74.5248	53.9596	79.9998	7461
SPOCK2	14480.8	10.0536	0.170766	58.8733	0	0	30811.9	29366.2	26625.2	26.1844	24.2267	30.9999	9806
CCND1	27335	3.64013	0.0407373	89.3561	0	0	51754.4	49904.9	50169.8	4041.46	4214.35	3924.99	595
MDK	2593.39	5.14118	0.0877625	58.5806	0	0	4964.89	5089.51	5078.59	158.113	122.235	147	4192
ENO2	1425.53	4.65326	0.103815	44.8227	0	0	2664.59	2906.1	2655.41	117.83	111.223	97.9998	2026
ADGRG6	4080.6	-4.29136	0.0611436	-70.185	0	0	389.544	406.262	394.425	7900.63	7819.73	7572.98	57211
DPYSL3	1204.94	4.40234	0.104226	42.2386	0	0	2245.29	2353.87	2305.13	108.766	93.6033	123	1809
ERGIC1	6582.22	-2.16785	0.0471892	-45.9396	0	0	2445.47	2444.72	2298.42	10601.7	11153.1	10550	57222
TANC1	1983.96	-3.05492	0.0710165	-43.017	0	0	462.584	383.806	429.933	3445.26	3636.21	3545.99	85461
SPTBN1	1903.7	7.0106	0.168101	41.7047	0	0	3989.22	3745.17	3599.73	19.1347	31.9353	36.9999	6711
FN1	10145.6	-6.61375	0.123322	-53.63	0	0	182.148	231.712	202.491	18410.6	22291.9	19555	2335
ID2	1577.25	3.32768	0.0776963	42.8293	0	0	2944.13	2816.28	2844.47	277.957	311.644	268.999	3398
RHOU	4108.22	2.9205	0.0670115	43.5821	0	0	7129.92	7404.59	7239.77	849.985	936.033	1089	58480
RIMS3	1064.75	4.87987	0.123069	39.6515	0	0	2019.86	2148.7	2010.51	60.4255	64.9717	83.9998	9783
IQSEC2	7869.17	6.00183	0.0764076	78.5501	0	0	16230.1	16000.4	14257.9	238.681	260.988	226.999	23096
AHNAK	6101.71	2.13852	0.0507481	42.1399	0	0	9859.44	10514.8	9461.41	2264.95	2215.65	2293.99	79026
ABCC4	2950.96	-4.38498	0.072179	-60.7515	0	0	256.991	251.107	300.377	5710.21	5724.12	5462.99	10257
CTAG2	1477.96	6.52549	0.16372	39.8577	0	0	2882.81	3085.76	2803.2	32.2269	40.745	22.9999	30848
FGFRL1	2009.97	-2.63196	0.0681701	-38.6087	0	0	566.282	593.061	516.304	3393.9	3626.3	3363.99	53834
VGF	6755.33	7.82344	0.193521	40.4269	0	0	14812.6	14195.7	11345.2	65.4609	64.9717	47.9999	7425
UNC13A	2169.93	7.4827	0.182666	40.9639	0	0	4290.4	4582.19	4074.77	28.1986	22.0243	21.9999	23025
SLC6A6	1275.3	3.79958	0.0889368	42.7222	0	0	2377.84	2353.87	2407.82	171.206	164.081	177	6533
CNDP2	7481.59	-2.74143	0.0554447	-49.4444	0	0	2004.53	1918.01	1915.51	12063.9	13954.6	13033	55748
FADS2	3418.41	-3.08586	0.0627914	-49.1447	0	0	700.639	739.03	722.633	6253.03	5670.16	6424.98	9415
LRRC8A	9845.4	4.22462	0.0582525	72.5226	0	0	19104.8	19676.2	17290.4	984.935	1056.07	959.998	56262
SORD	10364.2	-3.70076	0.0444741	-83.2115	0	0	1465.3	1518.89	1457.74	18976.6	19679.8	19087	6652
ABHD2	7964.51	-3.28667	0.0455368	-72.1762	0	0	1474.32	1523.99	1444.31	14385.3	14733.2	14226	11057
CBLN2	2383.1	2.27814	0.0586817	38.822	0	0	3955.86	3948.3	3949.05	798.623	856.746	789.998	147381
KLK3	13957.2	-10.7702	0.207721	-51.8493	0	0	11.7224	20.4152	16.3144	27904.5	28206.5	27583.9	354
PRKACB	2694.75	-4.61304	0.0821809	-56.1327	0	0	245.269	184.758	202.491	5335.57	4889.4	5310.99	5567
MPC2	3835.23	-2.56276	0.056693	-45.2042	0	0	1091.99	1075.88	1163.12	6876.42	6244.99	6558.98	25874
ANP32E	2205.43	2.29744	0.0611258	37.5854	0	0	3796.25	3535.91	3663.07	740.212	752.13	744.998	81611
SELENBP1	3317.82	-2.47956	0.0589816	-42.0394	0	0	955.826	1065.67	1006.7	5402.04	5904.72	5571.99	8991
DEGS1	3650.84	-3.1192	0.0585016	-53.3183	0	0	761.054	693.096	805.165	6581.34	6412.38	6651.98	8560
AFF3	1930.78	3.42176	0.0758461	45.1146	0	0	3651.08	3582.87	3361.73	299.106	335.871	353.999	3899
TMEFF2	2139.72	-4.45025	0.0822221	-54.1248	0	0	186.657	191.903	183.297	4316.39	3972.09	3987.99	23671
CAMK2D	1455.71	2.93994	0.0743769	39.5276	0	0	2542.86	2607.02	2576.72	326.298	352.389	328.999	817
FBXL17	2041.61	-3.32766	0.0717608	-46.3716	0	0	409.382	351.141	347.401	3783.64	3613.09	3744.99	64839
MAGEA4	3214.51	6.06057	0.100595	60.2472	0	0	6418.46	6249.09	6332.88	86.6099	120.033	79.9998	4103
ENDOD1	3797.46	-2.77153	0.0570783	-48.5566	0	0	1055.02	929.912	923.205	6677.02	6632.62	6566.98	23052
ACSL1	1697.55	-2.87773	0.0680598	-42.2824	0	0	404.874	402.179	412.659	2950.78	3000.81	3013.99	2180
HSPB8	1345.55	6.45387	0.165818	38.9214	0	0	2600.57	2665.2	2715.87	28.1986	37.4413	25.9999	26353
GUCY1A2	3626.66	8.40286	0.19074	44.0541	0	0	7096.56	6961.58	7638.03	27.1915	17.6195	19	2977
UTRN	1543.93	-4.82946	0.10055	-48.0305	0	0	119.929	86.7646	106.524	3049.47	2914.92	2985.99	7402
RASSF3	3951.33	-5.04784	0.0707511	-71.3464	0	0	237.153	236.816	221.684	7834.16	7672.17	7505.98	283349
FZD1	2094.56	3.17605	0.0743845	42.6977	0	0	4022.59	3741.08	3551.75	449.163	410.753	391.999	8321
SPON2	11770.2	-11.1245	0.25482	-43.656	0	0	11.7224	6.12456	13.4354	23261.8	24408.4	22919.9	10417
HMGB2	6721.16	2.11672	0.0492261	42.9999	0	0	10683.6	10995.6	11093.8	2679.87	2394.04	2479.99	3148
SERINC5	3008.11	-2.51602	0.055766	-45.1174	0	0	911.642	876.833	896.334	4989.13	5295.75	5078.99	256987
GALNT10	4752.38	2.06571	0.0472568	43.7124	0	0	7505.94	7828.21	7682.18	1852.04	1848.94	1797	55568
FTH1	23283	-1.9297	0.0361631	-53.3611	0	0	9500.55	9792.15	9753.15	36394.3	37305.9	36951.9	2495
APLN	3597.89	5.49388	0.0889968	61.7312	0	0	7258.87	7228	6631.34	182.284	161.879	125	8862
NET1	8267.38	4.13584	0.0490379	84.3396	0	0	15415.9	15835	15683	908.396	902.997	858.998	10276
EPHB3	8520.66	5.90323	0.120795	48.87	0	0	17384.3	17604	15294.3	274.936	319.353	246.999	2049
TMPRSS2	3465.89	-5.03413	0.0758534	-66.3665	0	0	194.772	229.671	192.894	6642.77	6944.27	6590.98	7113
PRKD1	1517.22	-3.65459	0.0863526	-42.3217	0	0	256.991	185.778	224.563	2821.87	2765.15	2848.99	5587
AIDA	3506.98	-2.40953	0.0539144	-44.6918	0	0	1075.76	1076.9	1180.4	5889.47	5944.36	5874.99	64853
MME	6048.89	-2.32701	0.0477609	-48.722	0	0	1945.92	1996.61	2089.21	10323.7	10160.9	9776.98	4311
MYO6	4562.33	-1.87724	0.0494882	-37.933	0	0	1919.77	1877.18	2059.46	7107.04	7219.57	7190.98	4646
UGT2B15	993.745	-5.01117	0.129735	-38.6262	0	0	46.8896	57.1626	75.8141	2038.35	1863.26	1881	7366
IGF2R	5740.72	-1.85827	0.0473335	-39.259	0	0	2501.38	2544.75	2400.14	8723.43	9298.67	8975.98	3482
STMN3	1409.37	4.73971	0.115905	40.893	0	0	2810.67	2965.31	2375.19	91.6453	102.413	111	50861
ZNF789	1684.02	3.69449	0.097822	37.7674	0	0	2663.69	3317.47	3399.16	236.666	230.154	256.999	285989
STK39	1538.55	-4.10315	0.08666	-47.3477	0	0	166.819	153.114	187.136	2963.87	2887.39	2872.99	27347
PEG10	6216.82	8.04588	0.131558	61.1584	0	0	12263.4	12773.8	12123.5	54.3829	40.745	44.9999	23089
HOXA10	1360.85	5.11109	0.116937	43.7079	0	0	2698.86	2751.97	2484.59	71.5035	78.1863	79.9998	3206
CAPN5	990.501	-5.60437	0.149392	-37.5145	5.3548e-308	8.37561e-306	47.7913	35.7266	35.5079	1886.28	2085.7	1852	726
STAT6	1937.37	7.72285	0.206245	37.445	7.25625e-307	1.12277e-304	3968.48	3838.06	3763.84	21.1489	7.70851	24.9999	6778
MEST	1257.93	3.0786	0.0823763	37.3724	1.09892e-305	1.68229e-303	2176.76	2353.87	2217.8	271.915	274.203	252.999	4232
TUBA1A	1107.6	3.73932	0.100087	37.3607	1.70037e-305	2.57562e-303	1952.23	2170.14	2059.46	165.163	169.587	129	7846
NMNAT2	927.679	3.88555	0.104093	37.3276	5.84908e-305	8.76752e-303	1697.04	1746.52	1769.64	119.844	120.033	113	23057
PEG3	5076.24	-6.08027	0.163513	-37.1853	1.17946e-302	1.74974e-300	184.853	118.408	139.153	10311.6	10014.5	9688.98	5178
CD9	2914.49	-2.28372	0.0614487	-37.1646	2.54684e-302	3.73969e-300	972.959	1087.11	921.286	4806.85	4751.75	4946.99	928
EPPK1	2832.83	-3.07682	0.0831068	-37.0224	4.98674e-300	7.2484e-298	669.079	614.497	516.304	4749.44	5653.64	4793.99	83481
RPL35	7580.17	-1.64521	0.0444834	-36.9848	2.01345e-299	2.89735e-297	3634.85	3770.69	3614.13	11672.2	11056.2	11733	11224
PPP3CA	4346.58	-1.75048	0.0474952	-36.856	2.34805e-297	3.34539e-295	2013.55	1947.61	2013.39	6850.24	6557.74	6696.98	5530
FAM210B	1846.96	-2.45934	0.0668296	-36.8002	1.83277e-296	2.58564e-294	525.705	581.833	598.836	3167.3	3058.08	3149.99	116151
LCP1	968.304	-3.68019	0.100191	-36.7316	2.28701e-295	3.19515e-293	134.357	121.47	164.104	1801.69	1819.21	1769	3936
GSTO2	1014.45	5.79646	0.158192	36.642	6.13261e-294	8.48541e-292	1891.81	2003.75	2083.45	35.2482	37.4413	34.9999	119391
SYT4	2717.29	2.18239	0.0596233	36.6029	2.56986e-293	3.52193e-291	4420.25	4286.17	4654.41	1031.26	953.653	957.998	6860
SFN	2727.71	8.66101	0.237056	36.5357	3.0046e-292	4.07889e-290	5427.47	5651.95	5246.53	12.0851	13.2146	15	2810
EML2	1134.06	3.30593	0.0907264	36.4384	1.04851e-290	1.4101e-288	2120.85	2121.14	1938.54	217.532	188.308	217.999	24139
ATP11B	1101.09	-3.07944	0.0847182	-36.3493	2.69841e-289	3.59539e-287	237.153	213.339	247.596	1937.64	1988.8	1982	23200
EHF	2503.07	-2.3109	0.0635825	-36.3449	3.16275e-289	4.17541e-287	779.089	839.065	902.092	4344.59	4064.59	4088.99	26298
SNRPN	3254.35	-1.88884	0.0520031	-36.3218	7.33687e-289	9.59796e-287	1371.52	1351.49	1427.99	5179.47	5196.64	4998.99	6638
PHLDA2	1598.62	3.07572	0.0846842	36.3198	7.86589e-289	1.01973e-286	2984.7	2696.85	2892.45	286.014	355.693	375.999	7262
ELF3	1922.89	2.47263	0.0681478	36.2834	2.96037e-288	3.80355e-286	3364.33	3352.18	3059.44	604.255	589.15	567.999	1999
TUBA4A	1668.42	-2.53218	0.0698301	-36.262	6.41864e-288	8.17383e-286	489.636	502.214	483.675	2726.2	3000.81	2807.99	7277
TP53	1497.59	-2.54705	0.0702412	-36.2615	6.54276e-288	8.2588e-286	438.237	436.885	437.611	2464.35	2594.46	2613.99	7157
GPR158	1017.44	-3.35348	0.0927142	-36.1701	1.7955e-286	2.24672e-284	173.131	195.986	175.62	1761.4	1931.53	1867	57512
MAPK4	977.076	5.78369	0.160823	35.963	3.16473e-283	3.9259e-281	1978.38	1969.05	1809.94	34.2411	41.8462	28.9999	5596
MARCKSL1	4004.2	-1.77357	0.0493251	-35.9567	3.97787e-283	4.89244e-281	1845.83	1836.35	1754.28	6262.09	6295.65	6030.99	65108
EIF4EBP1	2043.37	-2.46834	0.068774	-35.8906	4.2818e-282	5.22162e-280	650.142	655.328	571.005	3631.57	3440.2	3311.99	1978
PSAT1	5302.99	-1.59748	0.0445354	-35.8698	9.02875e-282	1.0918e-279	2633.93	2602.94	2665.97	7935.88	7836.25	8142.98	29968
SLC43A1	916.236	-5.89226	0.164633	-35.7902	1.56809e-280	1.8804e-278	30.6586	27.5605	32.6289	1836.93	1845.64	1724	8501
INPP5J	1013.97	3.34047	0.0936315	35.6768	9.04831e-279	1.07608e-276	1890.91	1867.99	1777.31	166.17	200.421	181	27124
GOLM1	3229.81	-1.89489	0.0532893	-35.5585	6.13092e-277	7.23147e-275	1380.54	1323.93	1401.12	5198.61	5164.7	4909.99	51280
ABI2	1088.81	3.12348	0.0881121	35.449	3.00779e-275	3.51887e-273	1857.55	1954.76	2047.94	222.567	229.053	220.999	10152
DNAJC22	859.988	3.63079	0.102927	35.2756	1.39236e-272	1.61581e-270	1616.79	1586.26	1571.94	127.901	120.033	137	79962
ABCA3	1911.9	2.34045	0.0664486	35.222	9.21852e-272	1.06124e-269	3326.46	3194.98	3057.52	601.234	655.223	635.998	21
ID3	3689.09	2.19218	0.0623749	35.1452	1.37668e-270	1.57225e-268	6046.95	6271.55	5839.61	1225.63	1466.82	1284	3399
FAM111A	815.155	-4.57539	0.130341	-35.1031	6.03484e-270	6.8379e-268	48.693	74.5155	74.8545	1467.33	1572.54	1653	63901
KLF13	787.021	-5.22989	0.149122	-35.0713	1.84967e-269	2.07944e-267	49.5948	42.8719	29.7498	1572.07	1488.84	1539	51621
STEAP2	4132.04	-1.91054	0.0544997	-35.0561	3.15111e-269	3.51508e-267	1603.26	1768.98	1838.73	6518.9	6477.35	6584.98	261729
SLITRK6	871.963	3.60721	0.102986	35.0264	8.93109e-269	9.88603e-267	1608.67	1580.14	1646.8	147.035	121.134	128	84189
GDF15	5921.49	-2.00833	0.0574167	-34.9781	4.84048e-268	5.31714e-266	2553.68	2346.73	2170.78	9725.48	9686.29	9045.98	9518
MVP	884.18	5.01367	0.143646	34.9029	6.71313e-267	7.31832e-265	1807.05	1778.16	1560.43	67.4751	53.9596	37.9999	9961
NRP1	1251.92	-2.75148	0.0789068	-34.87	2.11765e-266	2.2912e-264	311.094	352.162	309.015	2110.86	2234.37	2193.99	8829
DHCR24	11633.1	-1.4452	0.0415136	-34.8127	1.5608e-265	1.67612e-263	6266.98	6450.18	6031.54	16647.2	17232.9	17170	1718
BCOR	3131.59	2.04079	0.0586676	34.7857	4.00008e-265	4.26379e-263	5134.41	4918.02	5061.31	1240.74	1306.04	1129	54880
APMAP	1963.76	-2.31554	0.0667471	-34.6912	1.0687e-263	1.13078e-261	641.125	684.93	645.86	3459.36	3245.28	3105.99	57136
EPDR1	774.71	4.07438	0.117487	34.6793	1.61847e-263	1.69999e-261	1477.92	1484.18	1426.07	83.5886	81.49	94.9998	54749
CGN	2094.23	2.32273	0.0669835	34.6762	1.80178e-263	1.87881e-261	3493.28	3576.74	3400.12	654.609	768.649	671.998	57530
MAGEA1	801.623	4.45488	0.128597	34.6422	5.85963e-263	6.06619e-261	1578.02	1464.79	1557.55	87.617	62.7693	58.9999	4100
HNRNPA3	4157.31	-1.8761	0.0541999	-34.6144	1.5332e-262	1.57591e-260	1701.55	1716.92	1922.22	6588.39	6438.81	6575.98	220988
NBEA	797.518	4.571	0.132239	34.5661	8.18112e-262	8.34939e-260	1570.8	1418.86	1602.65	61.4326	58.3644	72.9998	26960
ATP8B2	1114.15	2.97248	0.0860474	34.5447	1.71393e-261	1.73686e-259	1991	2027.23	1910.71	226.596	265.393	263.999	57198
C1orf116	2377.12	-2.25337	0.065259	-34.5297	2.87219e-261	2.89027e-259	865.654	825.795	780.214	3727.25	4186.82	3876.99	79098
BARD1	1349.73	-2.65608	0.0771757	-34.416	1.45217e-259	1.45116e-257	348.967	355.224	404.982	2399.9	2255.29	2333.99	580
RAB3B	1170.66	-2.66153	0.0775388	-34.3252	3.30756e-258	3.28247e-256	323.719	304.186	330.127	2002.1	2043.86	2020	5865
KIAA1324	787.426	5.27454	0.153857	34.2821	1.45068e-257	1.42981e-255	1532.03	1495.41	1577.7	37.2624	45.1498	36.9999
CALM3	9133.51	1.36366	0.0400555	34.0443	4.92339e-254	4.81956e-252	13142.6	13375	12946.9	5123.07	5183.42	5029.99	808
SLC7A11	1805.52	-2.30936	0.0678413	-34.0406	5.59803e-254	5.44295e-252	598.744	576.729	642.981	2979.98	2890.69	3143.99	23657
APLP1	1697.35	2.71608	0.0799697	33.9639	7.61259e-253	7.35202e-251	3176.77	2988.78	2672.69	418.95	466.915	459.999	333
LAPTM4B	2047.49	2.15436	0.0637512	33.7932	2.48053e-250	2.37966e-248	3267.84	3353.2	3411.64	804.666	713.588	733.998	55353
ARHGEF26	1566.06	-2.24511	0.0671417	-33.4384	3.79298e-245	3.61464e-243	526.606	557.335	553.731	2617.43	2516.28	2624.99	26084
ANK3	1231.2	-2.62256	0.0789074	-33.2359	3.26292e-242	3.08904e-240	333.638	328.685	369.474	2025.26	2145.17	2184.99	288
IRS2	1308.84	3.70226	0.111765	33.1254	1.27867e-240	1.20262e-238	2801.65	2452.89	2037.38	183.291	204.826	173	8660
CD276	2102.18	-2.29979	0.0695831	-33.051	1.50556e-239	1.40682e-237	719.575	755.362	654.497	3369.73	3741.93	3371.99	80381
IKZF4	850.525	4.55217	0.138263	32.924	9.98034e-238	9.26562e-236	1403.98	1700.59	1790.75	80.5673	57.2632	69.9998	64375
ALOX15	1181.28	-2.7248	0.0827952	-32.9101	1.57497e-237	1.45281e-235	323.719	313.373	293.66	1986.99	2196.93	1973	246
ADD3	842.274	-3.62477	0.110798	-32.7152	9.48623e-235	8.6947e-233	147.883	126.574	103.645	1549.91	1660.63	1465	120
TAGLN2	6533.57	1.72964	0.0528786	32.7095	1.14287e-234	1.04088e-232	10153.4	10000.4	9968.12	2971.93	2824.62	3282.99	8407
MCTP2	670.768	-4.23327	0.129902	-32.5883	6.0156e-233	5.44431e-231	66.7275	64.3079	71.9754	1205.49	1372.11	1244	55784
MAFB	763	-3.66539	0.112597	-32.5533	1.88166e-232	1.69232e-230	121.733	120.45	92.1286	1368.64	1502.06	1373	9935
RNF185	2057.71	1.94309	0.059932	32.4216	1.36162e-230	1.217e-228	3200.22	3353.2	3245.61	853.006	829.215	864.998	91445
STMN1	5429.73	1.73377	0.0535213	32.3941	3.32195e-230	2.9508e-228	8213.8	8367.17	8469.11	2693.97	2321.36	2512.99	3925
PCK2	4452.12	-1.72389	0.0532937	-32.347	1.52825e-229	1.34917e-227	2038.8	2225.26	1945.26	6799.88	6903.52	6799.98	5106
GULP1	1272.53	-2.40889	0.0744883	-32.3391	1.97308e-229	1.73126e-227	418.399	412.387	379.071	2144.1	2091.21	2189.99	51454
SETD7	2894.86	-1.73567	0.0536904	-32.3274	2.88077e-229	2.51238e-227	1302.09	1314.74	1394.4	4532.92	4439	4385.99	80854
RDH11	3964.1	-1.65789	0.051396	-32.2573	2.78364e-228	2.41305e-226	1861.16	1902.7	1960.61	6284.25	5819.93	5955.99	51109
LRIG1	768.664	-3.45899	0.107316	-32.2318	6.32057e-228	5.44629e-226	133.455	142.906	108.443	1471.36	1379.82	1376	26018
KDM6A	1591.61	-2.16455	0.0671718	-32.2241	8.10351e-228	6.94104e-226	556.363	616.539	570.045	2579.16	2584.55	2642.99	7403
EPHX1	2215.13	-1.86873	0.0581246	-32.1505	8.6955e-227	7.40403e-225	951.318	975.846	929.923	3403.97	3576.75	3452.99	2052
SPRYD7	1060.27	2.66647	0.0830795	32.0954	5.10523e-226	4.32142e-224	1823.28	1826.14	1845.45	270.908	313.846	281.999	57213
VPS13A	3469.49	1.94661	0.0612938	31.7586	2.41669e-221	2.03369e-219	5221.88	5301.83	6005.63	1453.23	1407.35	1427	23230
GTF2H2	1442.56	-2.97232	0.0938583	-31.6681	4.27216e-220	3.5742e-218	269.615	338.892	371.393	2669.8	2324.67	2680.99	2966
CLGN	1019.66	-2.72512	0.0863651	-31.5534	1.60847e-218	1.33791e-216	286.748	250.086	265.829	1852.04	1776.26	1687	1047
FDFT1	5826.9	1.67871	0.0534396	31.4132	1.33555e-216	1.10452e-214	8418.49	9445.09	8778.12	2702.03	2716.7	2900.99	2222
NDRG1	1140.31	-2.66344	0.0848987	-31.372	4.87676e-216	4.01009e-214	325.522	332.768	274.466	1880.24	2054.87	1974	10397
ARFGEF3	8334.43	-1.2355	0.0393922	-31.3641	6.25868e-216	5.11718e-214	4990.14	4899.65	5016.21	11637.9	11746.7	11716	57221
ME1	692.426	-3.38891	0.108097	-31.3507	9.52078e-216	7.74034e-214	117.224	109.221	135.314	1264.91	1260.89	1267	4199
SEC11A	3386.63	1.76074	0.056202	31.3288	1.89077e-215	1.52855e-213	5004.56	5425.34	5261.88	1619.4	1464.62	1544	23478
CHD3	4806.54	-1.59857	0.0512141	-31.2134	7.01378e-214	5.63846e-212	2368.83	2425.33	2364.63	6839.16	7597.29	7243.98	1107
MYH10	2688.8	-1.72857	0.0555256	-31.1311	9.14299e-213	7.30932e-211	1242.57	1267.78	1229.34	4197.56	4238.58	3956.99	4628
TPD52	2409.1	-1.85884	0.059738	-31.1166	1.43627e-212	1.14188e-210	997.306	1018.72	1108.42	3780.62	3672.55	3876.99	7163
FLRT2	679.36	5.36921	0.173039	31.029	2.19087e-211	1.73223e-209	1226.34	1342.3	1410.72	22.156	39.6438	34.9999	23768
NDUFB4	2539.61	-1.73711	0.0561338	-30.9459	2.88182e-210	2.26609e-208	1187.57	1183.06	1145.85	3968.95	3756.25	3995.99	4710
UBR4	5655.95	1.56481	0.0508373	30.7807	4.75066e-208	3.71533e-206	8252.57	8689.73	8419.21	2669.8	2985.4	2918.99	23352
SLC16A3	1978.22	5.95101	0.194271	30.6326	4.51069e-206	3.50859e-204	4176.78	4193.28	3309.91	64.4538	74.8827	49.9999	9123
HMGCS1	2594.68	1.87301	0.0611914	30.6091	9.26985e-206	7.17167e-204	3808.88	4127.95	4292.62	1118.88	1128.75	1091	3157
FLOT2	2867.27	1.80117	0.0591992	30.4255	2.52408e-203	1.94232e-201	4478.86	4667.93	4221.6	1340.44	1259.79	1235	2319
TRPS1	1013.16	2.66732	0.0877061	30.412	3.80883e-203	2.91538e-201	1828.69	1673.03	1751.4	290.042	247.774	287.999	7227
SLC7A8	728.548	-3.09668	0.101928	-30.3812	9.72741e-203	7.40621e-201	148.784	161.28	147.79	1240.74	1356.7	1316	23428
SLC25A33	1316.4	-2.29743	0.0756518	-30.3685	1.43351e-202	1.0857e-200	425.613	433.823	475.998	2117.91	2144.07	2300.99	84275
HPN	1009.8	-2.60082	0.0858879	-30.2816	2.00218e-201	1.50845e-199	286.748	303.166	267.749	1725.15	1828.02	1648	3249
HP1BP3	2450.39	1.73469	0.0573414	30.2521	4.90135e-201	3.67346e-199	3847.65	3670.65	3785.91	1081.62	1169.49	1147	50809
IDH1	3846.38	-1.43271	0.0474161	-30.2156	1.47817e-200	1.10212e-198	2105.52	2029.27	2102.64	5642.73	5561.14	5636.99	3417
CLIC1	4338.31	1.39553	0.0462007	30.2059	1.98216e-200	1.47027e-198	6197.54	6338.92	6324.24	2339.47	2411.66	2417.99	1192
SYNGR2	4015.68	-1.43951	0.0476878	-30.1861	3.60171e-200	2.65787e-198	2140.69	2171.16	2178.46	5720.28	6011.54	5871.99	9144
CRIP2	720.62	4.04554	0.134036	30.1825	4.01952e-200	2.95107e-198	1385.05	1485.21	1205.35	71.5035	104.615	71.9998	1397
ITGA6	543.736	-4.29782	0.142449	-30.171	5.68958e-200	4.15599e-198	60.4154	43.8927	52.782	1065.5	1020.83	1019	3655
LIG1	1398.1	2.2281	0.0739092	30.1464	1.19483e-199	8.6836e-198	2435.55	2273.23	2203.41	491.461	510.964	473.999	3978
AMACR	831.264	-2.92083	0.0970392	-30.0994	4.92662e-199	3.56251e-197	183.05	215.38	184.257	1509.63	1515.27	1380	23600
ELOVL5	5590.79	-1.66312	0.0553448	-30.0502	2.1716e-198	1.56246e-196	2437.36	2776.47	2838.71	8368.93	8489.27	8633.98	60481
SUOX	2212.32	1.91003	0.0636016	30.0312	3.84639e-198	2.75371e-196	3458.11	3677.8	3347.34	923.503	981.183	885.998	6821
GNAI2	2584.83	1.93517	0.0644626	30.02	5.37387e-198	3.82822e-196	4346.31	4087.12	3858.84	1053.42	1145.26	1018	2771
GSTM3	566.231	-3.8111	0.12707	-29.9921	1.24323e-197	8.81282e-196	80.2534	72.4739	72.9351	1051.4	1015.32	1105	2947
SMS	1566.02	-2.04163	0.0681374	-29.9634	2.94666e-197	2.07855e-195	618.582	571.626	644.9	2477.44	2584.55	2498.99	6611
STC2	1733.95	-1.99485	0.0667289	-29.8949	2.29421e-196	1.61042e-194	673.587	755.362	659.295	2756.41	2753.04	2805.99	8614
CAPN2	531.296	-4.29647	0.143927	-29.8518	8.31561e-196	5.80882e-194	51.3982	55.121	47.9836	1009.11	1057.17	966.998	824
C19orf48	8284.65	-1.4452	0.0484438	-29.8326	1.47658e-195	1.02648e-193	4496.89	4690.39	4164.98	11980.4	12395.3	11980
NQO1	942.374	-3.09703	0.103908	-29.8056	3.30932e-195	2.28948e-193	211.003	162.301	216.886	1538.84	1830.22	1695	1728
CYP51A1	3696.47	1.50319	0.0504657	29.7865	5.84762e-195	4.02618e-193	5415.75	5476.38	5504.68	1930.59	1843.44	2008	1595
USP54	2680.72	-1.72655	0.0579724	-29.7823	6.63222e-195	4.54465e-193	1270.53	1240.22	1220.7	3931.68	4343.19	4077.99	159195
ACSL3	2614.95	-1.64883	0.0553825	-29.7717	9.07152e-195	6.18669e-193	1245.28	1250.43	1298.44	4043.47	3820.12	4031.99	2181
SPDEF	1365.81	-2.12168	0.0713832	-29.7224	3.93815e-194	2.67312e-192	537.427	508.338	484.635	2238.76	2270.71	2154.99	25803
ZBTB10	3582.83	1.59794	0.0537655	29.7204	4.18143e-194	2.82492e-192	5650.2	5136.46	5371.29	1738.24	1792.78	1808	65986
MBP	598.354	-5.71548	0.192619	-29.6725	1.74047e-193	1.17034e-191	27.9534	25.519	13.4354	1214.55	1149.67	1159	4155
NUCB1	2625.47	1.88865	0.0636654	29.6652	2.15748e-193	1.44401e-191	4369.75	4175.93	3855.96	1100.75	1179.4	1071	4924
ATP2B4	599.364	-3.55006	0.119674	-29.6646	2.20117e-193	1.46643e-191	89.2706	93.9099	99.8059	1039.32	1162.88	1111	493
FADS1	3542.24	1.48886	0.0502171	29.6484	3.55174e-193	2.35528e-191	5266.06	5313.05	5092.02	1913.47	1814.8	1854	3992
OSBPL5	682.922	-3.41686	0.115361	-29.6188	8.56341e-193	5.65264e-191	105.502	142.906	103.645	1255.84	1301.64	1188	114879
SUMF2	4734.04	1.69833	0.0574973	29.5376	9.47417e-192	6.22527e-190	7330.11	7531.17	6851.1	2054.47	2332.37	2304.99	25870
AMOTL1	679.581	3.44861	0.116874	29.5072	2.32614e-191	1.52151e-189	1297.58	1213.68	1222.62	105.745	139.854	97.9998	154810
ZNF592	2150.14	1.72708	0.0588579	29.3432	2.91781e-189	1.89988e-187	3231.78	3355.24	3320.47	957.744	1029.64	1006	9640
RPL22L1	3391.74	-1.74491	0.0596406	-29.2571	3.64209e-188	2.3608e-186	1471.61	1634.24	1572.9	5387.94	4871.78	5411.99	200916
CYB5A	1927.01	-1.91443	0.0654975	-29.2291	8.26852e-188	5.3356e-186	744.823	824.774	856.028	3104.86	2954.56	3076.99	1528
FLG	581.781	5.36221	0.183632	29.2009	1.8895e-187	1.21384e-185	1108.22	1196.33	1102.66	19.1347	36.3401	27.9999	2312
SLC27A3	555.557	4.24706	0.145872	29.115	2.31532e-186	1.48077e-184	1105.51	1071.8	988.463	56.3971	67.1742	43.9999	11000
PTMS	5264.86	1.31712	0.0453268	29.0584	1.2064e-185	7.68146e-184	7451.84	7698.57	7392.36	2950.78	3009.62	3085.99	5763
RCN1	2118.94	-1.78423	0.0614052	-29.0567	1.26671e-185	8.02993e-184	953.121	1007.49	901.132	3360.66	3190.22	3300.99	5954
NFKBIZ	559.086	4.30322	0.14849	28.9799	1.18004e-184	7.44773e-183	1008.13	1064.65	1118.98	40.2837	70.4778	51.9999	64332
MAPK6	2236.8	-1.81498	0.0626307	-28.9791	1.20646e-184	7.58119e-183	954.023	963.597	1052.76	3653.73	3434.69	3361.99	5597
PCLO	639.435	3.21434	0.110944	28.9727	1.45446e-184	9.09988e-183	1163.22	1122.84	1177.52	113.801	122.235	137	27445
HMGN2	9460.6	1.37209	0.0473689	28.9661	1.7576e-184	1.09488e-182	13541.2	13459.7	13946.9	5330.53	4942.26	5542.99	3151
GPT2	2193.83	-1.83263	0.0632876	-28.9571	2.28107e-184	1.41485e-182	997.306	998.303	889.616	3292.18	3531.6	3453.99	84706
HSD17B11	542.027	3.74706	0.129774	28.8737	2.55411e-183	1.57741e-181	974.763	1015.66	1036.45	73.5177	73.7815	77.9998	51170
SLC4A4	496.227	-4.09411	0.142109	-28.8097	1.62312e-182	9.98149e-181	55.9068	48.9965	59.4997	972.85	915.11	924.998	8671
PDLIM5	1195.65	-2.21389	0.0768701	-28.8005	2.11554e-182	1.29543e-180	431.925	392.993	446.248	1888.3	2006.42	2008	10611
SYTL2	564.448	3.7002	0.128692	28.7523	8.48179e-182	5.17174e-180	985.583	1060.57	1098.83	88.624	77.0851	75.9998	54843
MSN	503.645	-4.66877	0.162448	-28.7401	1.20345e-181	7.30701e-180	30.6586	51.038	33.5885	923.503	980.082	1003	4478
PDCD4	1536.84	-1.90063	0.0663784	-28.6333	2.59021e-180	1.56609e-178	683.506	636.954	626.666	2451.26	2389.64	2432.99	27250
ITGA5	1620.26	2.05906	0.0720672	28.5714	1.52147e-179	9.16063e-178	2595.16	2784.63	2459.64	621.375	660.729	599.999	3678
SLC45A3	2244.91	-5.01453	0.175987	-28.4937	1.40169e-178	8.40431e-177	130.75	170.467	103.645	4385.88	4381.74	4296.99	85414
CDK6	533.262	4.23785	0.149084	28.4259	9.68042e-178	5.78013e-176	1031.57	945.224	1062.36	67.4751	42.9474	49.9999	1021
RASA4	860.551	6.95174	0.244622	28.4183	1.20069e-177	7.13964e-176	1749.34	1863.91	1508.61	19.1347	14.3158	7.99998	10156
TPT1	13379.6	-1.25005	0.0440346	-28.3878	2.85911e-177	1.69311e-175	7644.81	7930.28	8187.93	19610.1	18205.3	18699	7178
MYRF	493.431	4.57874	0.16153	28.346	9.37255e-177	5.5275e-175	965.745	958.493	917.447	36.2553	39.6438	42.9999	745
GPX4	6605.36	1.26756	0.0447403	28.3316	1.41054e-176	8.28474e-175	9257.09	9606.37	9139.92	3971.97	3751.84	3904.99	2879
NETO1	2167.85	-1.60684	0.0569527	-28.2136	3.9803e-175	2.32831e-173	1091.08	1073.84	1049.88	3229.74	3226.56	3335.99	81832
RNF187	8020.33	-1.72273	0.0610813	-28.2039	5.24025e-175	3.05292e-173	3962.17	3921.76	3305.11	12224.1	12880.9	11828	149603
CANT1	2410.03	-1.81958	0.0645477	-28.1896	7.83265e-175	4.54483e-173	1106.41	1062.61	1022.05	3704.08	4037.06	3527.99	124583
AK4	2291.98	-1.72895	0.0613372	-28.1876	8.29913e-175	4.79617e-173	1134.37	1014.64	1036.45	3415.05	3507.37	3643.99	205
GREB1	479.079	-4.10289	0.145739	-28.1524	2.2396e-174	1.28911e-172	58.612	56.1418	43.1853	880.198	939.337	896.998	9687
XPOT	6011.42	-1.24809	0.0443444	-28.1454	2.72586e-174	1.56275e-172	3544.67	3455.27	3685.14	8389.07	8577.37	8416.98	11260
THRB	728.398	-2.92039	0.103851	-28.121	5.42816e-174	3.09965e-172	169.524	143.927	195.773	1290.08	1252.08	1319	7068
RPL29	15777.8	-1.32122	0.0469943	-28.1144	6.53449e-174	3.71665e-172	8778.27	9577.79	8704.23	23219.5	21620.2	22766.9	6159
NEDD4L	2155.15	-1.67978	0.0598077	-28.0864	1.4377e-173	8.14507e-172	1040.59	989.116	1045.08	3183.42	3423.68	3248.99	23327
EGR1	519.069	5.07106	0.181025	28.0131	1.12659e-172	6.35752e-171	1020.75	942.161	1061.4	38.2695	30.834	20.9999	1958
PPFIBP2	589.228	-6.1293	0.21884	-28.0081	1.29602e-172	7.28504e-171	18.0345	9.18684	22.0725	1153.12	1228.96	1104	8495
MKI67	6052.77	1.33515	0.0476761	28.0047	1.42371e-172	7.97169e-171	8952.31	8294.69	8760.85	3553.02	3391.74	3363.99	4288
CERS2	6752.97	1.25884	0.0450027	27.9724	3.519e-172	1.96273e-170	9189.46	9853.39	9533.39	3936.72	4067.89	3936.99	29956
GNB4	686.593	-3.01594	0.107855	-27.9629	4.59438e-172	2.55263e-170	139.767	142.906	170.822	1251.81	1134.25	1280	59345
KIAA1522	2412.11	-1.90702	0.0682927	-27.9242	1.35688e-171	7.50979e-170	1133.47	963.597	947.197	3740.34	3972.09	3715.99	57648
SLC31A1	2253.31	-1.59067	0.0569911	-27.9109	1.96675e-171	1.08435e-169	1082.97	1137.13	1150.65	3446.27	3381.83	3320.99	1317
KREMEN2	510.189	4.20691	0.151293	27.8063	3.63693e-170	1.99753e-168	996.404	1035.05	872.342	53.3758	53.9596	49.9999	79412
VDAC1	4569.57	-1.36108	0.048983	-27.7868	6.25703e-170	3.42352e-168	2479.74	2637.64	2567.12	6512.86	6398.06	6821.98	7416
MAOA	3293.84	-10.4242	0.375859	-27.7343	2.69709e-169	1.47012e-167	4.50862	3.06228	6.71771	6798.87	6526.91	6422.98	4128
ECI2	936.462	-2.55672	0.0922451	-27.7166	4.40336e-169	2.39111e-167	252.482	274.584	289.821	1745.29	1540.6	1516	10455
RASEF	1076.03	-2.39956	0.0866049	-27.707	5.75473e-169	3.11318e-167	383.232	301.124	342.603	1863.12	1731.11	1835	158158
SLC4A2	4294.4	1.58161	0.0570868	27.7053	6.03152e-169	3.25069e-167	6702.51	6691.08	5919.26	2107.84	2205.74	2139.99	6522
TSC22D1	1831.24	-1.72275	0.0623485	-27.631	4.72093e-168	2.53486e-166	807.944	895.206	853.149	2832.95	2809.2	2788.99	8848
CA11	494.915	4.35391	0.157604	27.6256	5.4832e-168	2.9332e-166	946.809	992.179	892.495	37.2624	40.745	59.9999	770
DGKH	1129.8	-2.58656	0.0937635	-27.586	1.63913e-167	8.73597e-166	321.915	265.398	379.071	1982.96	1876.47	1953	160851
STX1A	510.923	3.88441	0.140826	27.583	1.77895e-167	9.44615e-166	990.994	979.929	900.173	52.3688	66.0729	75.9998	6804
ALDH5A1	564.713	5.89993	0.214025	27.5665	2.80337e-167	1.4831e-165	1118.14	1101.4	1113.22	15.1064	15.417	24.9999	7915
TBRG1	1033.3	-2.18766	0.0793689	-27.5633	3.06997e-167	1.6182e-165	375.117	392.993	348.361	1717.09	1656.23	1710	84897
GALNT2	1684.85	-2.04339	0.0741754	-27.548	4.67501e-167	2.45523e-165	710.558	679.826	582.521	2714.11	2819.11	2602.99	2590
DHRS2	593.719	3.26175	0.119365	27.3258	2.09334e-164	1.09539e-162	1035.18	1100.38	1090.19	90.6382	118.931	127	10202
PPP1R13L	621.076	3.5412	0.129654	27.3126	3.00254e-164	1.56545e-162	1250.69	1194.29	986.543	102.723	100.211	91.9998	10848
HLA-DQB1	608.301	3.88454	0.142556	27.2491	1.70124e-163	8.83787e-162	1300.28	1142.23	975.987	88.624	72.6802	69.9998	3119
ID4	879.287	7.21953	0.264991	27.2444	1.93577e-163	1.002e-161	2023.47	1652.61	1564.27	9.06382	14.3158	12	3400
MBOAT2	1147.22	-8.22011	0.301814	-27.2357	2.45677e-163	1.26713e-161	6.31206	9.18684	7.67738	2250.85	2364.31	2244.99	129642
CD99	491.696	-3.43172	0.126049	-27.2252	3.27036e-163	1.68073e-161	77.5482	82.6815	90.2092	917.46	884.276	897.998	4267
UAP1	3086.48	-1.42674	0.0524992	-27.1765	1.2328e-162	6.31315e-161	1618.59	1669.96	1733.17	4614.49	4413.67	4468.99	6675
MAF	464.3	-5.38232	0.198132	-27.1654	1.66789e-162	8.51099e-161	18.9362	26.5398	20.1531	932.567	909.604	877.998	4094
LASP1	2334.84	1.5374	0.0566296	27.1482	2.65545e-162	1.35025e-160	3560	3454.25	3405.88	1223.62	1156.28	1209	3927
BZW1	3145.9	-1.47419	0.0543115	-27.1432	3.04551e-162	1.54313e-160	1659.17	1607.7	1728.37	4813.9	4594.27	4471.99	9689
LRRC8D	1384.47	-2.08154	0.0766899	-27.1423	3.11923e-162	1.57494e-160	494.144	556.314	538.376	2411.98	2153.98	2151.99	55144
RXRA	1533.33	-2.05045	0.0756598	-27.1008	9.6248e-162	4.84269e-160	633.01	604.29	550.852	2367.67	2667.14	2376.99	6256
ZNF217	1828.09	-1.73984	0.0642479	-27.0802	1.68656e-161	8.45631e-160	816.059	855.397	856.028	2727.2	2968.88	2744.99	7764
DOK6	593.621	6.20807	0.229574	27.0417	4.78327e-161	2.38998e-159	1168.63	1113.65	1232.22	16.1135	12.1134	19	220164
LAMB1	466.331	3.82629	0.141553	27.0307	6.44576e-161	3.2095e-159	866.556	867.646	879.06	63.4468	68.2754	52.9999	3912
FAM222B	980.105	2.19197	0.0811556	27.0094	1.14572e-160	5.68513e-159	1631.22	1583.2	1609.37	345.432	374.413	336.999	55731
TPM4	4120.81	1.26791	0.0469488	27.0063	1.2467e-160	6.16494e-159	5839.56	5748.92	5881.83	2483.49	2394.04	2376.99	7171
SCRN1	1044.44	7.85859	0.29126	26.9813	2.44736e-160	1.20608e-158	1996.41	2098.68	2144.87	11.078	6.60729	8.99998	9805
MALT1	732.65	-2.63761	0.0978602	-26.9528	5.28545e-160	2.59583e-158	226.332	202.11	179.459	1264.91	1263.09	1260	10892
PSMD5	500.478	3.5471	0.131719	26.9293	9.9577e-160	4.87385e-158	902.625	884.999	978.866	84.5957	73.7815	77.9998	5711
CALD1	3420.74	-1.43056	0.0531376	-26.9218	1.21942e-159	5.94831e-158	1815.17	1794.5	1944.3	4924.68	4882.79	5162.99	800
ALDH2	429.893	-4.87204	0.1817	-26.8137	2.2389e-158	1.08844e-156	36.9706	27.5605	20.1531	816.751	836.924	840.998	217
SAT1	1151.65	-1.99015	0.0742535	-26.8021	3.0521e-158	1.47878e-156	440.943	466.487	482.715	1879.23	1822.51	1818	6303
EIF2S3	4014.94	-1.29483	0.0484075	-26.7485	1.2851e-157	6.20554e-156	2244.39	2384.49	2348.32	5802.86	5598.58	5710.99	1968
ELOVL6	1141.27	2.02965	0.0761838	26.6415	2.24233e-156	1.07917e-154	1807.95	1793.48	1899.19	472.326	442.689	431.999	79071
KCMF1	1549.04	1.76016	0.0660929	26.6316	2.92649e-156	1.40374e-154	2344.48	2358.98	2473.08	714.028	681.653	721.998	56888
PDE4A	451.986	4.95378	0.186117	26.6165	4.37382e-156	2.09101e-154	910.74	892.144	824.359	34.2411	26.4292	23.9999	5141
PDPR	1135.95	1.99235	0.0753464	26.4426	4.44003e-154	2.11563e-152	1765.57	1838.39	1842.57	434.056	469.118	465.999	55066
PARM1	450.253	4.12261	0.155971	26.4319	5.89108e-154	2.79778e-152	815.158	822.732	917.447	47.3333	41.8462	56.9999	25849
NFE2L1	3809.51	-1.34466	0.0509091	-26.4129	9.74598e-154	4.61331e-152	2195.7	2227.3	2034.51	5466.49	5528.1	5404.99	4779
IFITM2	690.064	2.84597	0.107763	26.4096	1.06237e-153	5.01229e-152	1150.6	1251.45	1234.14	190.34	139.854	174	10581
THBS1	657.52	3.11197	0.11785	26.4061	1.16589e-153	5.48275e-152	1307.5	1062.61	1165.04	127.901	153.069	129	7057
SPOCK1	429.095	4.60943	0.17513	26.32	1.13207e-152	5.30633e-151	851.227	771.694	850.27	34.2411	34.1377	32.9999	6695
MT2A	1023.63	-2.17361	0.0826454	-26.3004	1.89647e-152	8.86046e-151	396.758	375.64	341.643	1754.35	1614.38	1659	4502
DBI	1436.7	-2.03619	0.0774373	-26.2946	2.20841e-152	1.02845e-150	526.606	583.875	580.602	2484.49	2128.65	2315.99	1622
SSBP2	643.987	2.91927	0.111101	26.2759	3.62012e-152	1.68044e-150	1091.08	1139.17	1182.32	124.879	157.474	169	23635
MYCBP2	3556.56	-1.37212	0.0524417	-26.1648	6.69574e-151	3.09813e-149	2093.8	1904.74	1946.22	5241.91	5088.72	5063.99	23077
SMC1A	5778.06	1.14774	0.0439069	26.1404	1.26699e-150	5.84361e-149	7912.62	7920.08	8054.53	3488.56	3607.58	3684.99	8243
SYP	508.596	5.77119	0.220852	26.1315	1.60104e-150	7.36069e-149	1010.83	1072.82	912.649	21.1489	23.1255	11	6855
LMBR1	1423.67	1.83117	0.0700986	26.1228	2.01084e-150	9.21528e-149	2197.5	2151.76	2318.57	650.581	626.592	596.999	64327
ASNS	3875.89	-1.22744	0.047155	-26.0299	2.27117e-149	1.03753e-147	2272.34	2375.31	2312.81	5443.33	5467.54	5383.99	440
BCORL1	788.021	2.65886	0.10222	26.011	3.715e-149	1.69173e-147	1417.51	1398.44	1265.81	245.73	213.636	187	63035
NDN	395.344	-4.65992	0.179331	-25.985	7.31953e-149	3.32265e-147	23.4448	37.7681	29.7498	746.255	770.851	763.998	4692
PARP14	457.6	4.92081	0.189551	25.9603	1.38963e-148	6.28831e-147	827.782	844.168	986.543	40.2837	19.8219	26.9999	54625
ELL2	807.441	-2.36382	0.0910867	-25.9513	1.75847e-148	7.93243e-147	262.401	267.439	258.152	1344.47	1438.19	1274	22936
RPL7A	33306.8	-1.09333	0.0421919	-25.9134	4.70788e-148	2.11707e-146	20313.1	22191.3	21271.1	45265.7	44187.4	46611.9	6130
FAM43A	423.342	-4.11069	0.158833	-25.8806	1.10037e-147	4.93283e-146	45.9879	43.8927	48.9433	745.248	891.985	763.998	131583
BDP1	1857.82	-1.78787	0.0692737	-25.8087	7.07433e-147	3.16148e-145	763.759	831.919	908.81	2941.71	2760.75	2939.99	55814
PRNP	1067.39	-1.99944	0.0775663	-25.7772	1.59669e-146	7.11343e-145	400.365	450.155	431.853	1673.79	1699.18	1749	5621
DCAF6	1821.36	-1.99535	0.0776136	-25.7088	9.32404e-146	4.14114e-144	710.558	640.016	839.713	2916.54	2919.32	2901.99	55827
SLC25A10	2566.4	-1.71967	0.0669246	-25.6956	1.30893e-145	5.79556e-144	1323.73	1165.71	1094.99	3781.63	4062.38	3969.99	1468
SAP30L	987.976	2.18085	0.0849021	25.6866	1.64876e-145	7.2778e-144	1590.64	1735.29	1530.68	361.546	366.705	342.999	79685
NOTCH3	1357.86	2.20108	0.0858059	25.6518	4.03446e-145	1.77541e-143	2313.82	2403.89	1975.01	476.354	458.106	519.999	4854
PAQR4	1338.29	2.15907	0.084323	25.6047	1.35099e-144	5.92707e-143	2199.3	2347.75	2012.43	445.134	545.102	479.999	124222
RAB13	2351.29	1.52028	0.0595249	25.5402	7.06337e-144	3.08942e-142	3422.04	3640.03	3400.12	1275.98	1170.59	1199	5872
LTBP4	1744.73	2.20991	0.08659	25.5216	1.1365e-143	4.95582e-142	3237.19	2879.56	2490.35	635.475	639.806	585.999	8425
C1orf21	637.13	-2.87204	0.112627	-25.5006	1.94356e-143	8.44951e-142	147.883	130.657	180.418	1066.51	1102.32	1195	81563
PMEPA1	2594.86	-10.2862	0.403514	-25.4915	2.45041e-143	1.06209e-141	4.50862	5.1038	2.87902	5137.17	5336.49	5082.99	56937
THNSL2	415.592	-4.0069	0.157336	-25.4671	4.56749e-143	1.97376e-141	37.8724	55.121	53.7417	713.021	813.798	819.998	55258
OAT	571.7	3.0418	0.119786	25.3935	2.97396e-142	1.28129e-140	1073.95	1028.93	956.793	144.014	103.514	123	4942
EEF1A2	7612.57	-1.58617	0.0625127	-25.3736	4.93956e-142	2.1218e-140	3961.27	4062.62	3387.64	10956.1	12182.7	11125	1917
SFT2D1	421.397	-3.50951	0.138424	-25.3533	8.25823e-142	3.53678e-140	63.1206	63.2871	77.7335	783.517	747.725	792.998	113402
MESP1	402.925	-3.74471	0.147739	-25.3468	9.75812e-142	4.16675e-140	51.3982	58.1833	58.54	711.007	744.422	793.998	55897
MAPK8IP2	1610.78	2.28238	0.0900592	25.3431	1.06979e-141	4.55453e-140	2926.99	2817.3	2271.54	540.808	588.049	519.999	23542
SLC7A2	395.927	-4.36547	0.172339	-25.3307	1.46611e-141	6.2234e-140	42.381	27.5605	39.3466	784.524	682.754	798.998	6542
UBE2E1	1457.69	-1.81816	0.0717949	-25.3244	1.72284e-141	7.29165e-140	601.449	681.868	650.658	2368.68	2159.48	2283.99	7324
NAAA	710.201	-2.48803	0.0982766	-25.3166	2.09826e-141	8.85452e-140	223.627	212.318	208.249	1237.72	1265.3	1114	27163
RPS6KA2	716.131	-7.42144	0.293711	-25.2679	7.20583e-141	3.03192e-139	8.11551	8.16608	8.63705	1382.74	1481.14	1408	6196
PLPP5	1044.06	-1.96247	0.077821	-25.2177	2.56085e-140	1.07436e-138	407.579	424.636	447.207	1602.28	1693.67	1689	84513
WDR17	749.519	7.32214	0.291796	25.0933	5.87961e-139	2.45952e-137	1371.52	1439.27	1658.31	14.0993	9.91094	3.99999	116966
TXNRD1	5518	-1.11243	0.0443421	-25.0875	6.80526e-139	2.83848e-137	3480.65	3508.35	3480.73	7441.4	7788.9	7407.98	7296
LMAN1	2057.31	-1.69932	0.0678266	-25.0539	1.58222e-138	6.58037e-137	931.48	1037.09	939.519	3278.08	2912.72	3244.99	3998
CEBPA	479.538	-3.02008	0.120578	-25.0468	1.89075e-138	7.8409e-137	94.6809	111.263	110.362	832.865	871.062	856.998	1050
SEC61A1	8219.66	-1.12969	0.0451175	-25.0388	2.31143e-138	9.5579e-137	5199.34	5294.68	4974.94	11030.7	11743.4	11075	29927
LITAF	359.378	-4.33954	0.173386	-25.0282	3.0179e-138	1.24434e-136	35.1672	29.602	36.4676	693.886	676.146	684.998	9516
MINK1	1152.37	-1.98652	0.0793823	-25.0247	3.2951e-138	1.35476e-136	460.78	497.11	435.691	1801.69	1957.96	1761	50488
UNC13B	3496.07	1.26632	0.0506479	25.0024	5.7551e-138	2.35943e-136	5009.07	5037.45	4769.57	2006.13	2102.22	2051.99	10497
ANXA6	1308.78	-2.17789	0.0871403	-24.993	7.29271e-138	2.98131e-136	504.965	517.525	399.224	2274.01	2033.95	2122.99	309
SERPINE2	396.04	4.17967	0.167242	24.9918	7.51235e-138	3.0624e-136	760.153	703.304	787.891	33.234	50.6559	40.9999	5270
NACA	9601.1	-1.11945	0.0448554	-24.9568	1.80238e-137	7.32663e-136	5884.64	5996.96	6276.26	13661.2	13083.5	12704	4666
NES	585.54	6.62604	0.265577	24.9496	2.15865e-137	8.75015e-136	1107.32	1296.36	1073.87	9.06382	17.6195	8.99998	10763
ATP11A	708.302	-7.46137	0.299081	-24.9477	2.26376e-137	9.15043e-136	4.50862	13.2699	6.71771	1442.15	1416.16	1367	23250
ECHDC3	447.142	-3.25661	0.130853	-24.8876	1.01253e-136	4.08131e-135	83.8602	88.8061	81.5722	749.276	852.341	826.998	79746
GRINA	2822.43	-1.38941	0.0558449	-24.8797	1.23351e-136	4.95816e-135	1516.7	1651.59	1511.48	3963.91	4154.89	4135.99	2907
EFNA5	791.283	-2.20327	0.0887206	-24.8338	3.87389e-136	1.55279e-134	287.65	287.854	271.587	1363.6	1273.01	1264	1946
VWA1	898.476	-2.39243	0.0965939	-24.7679	1.98954e-135	7.95264e-134	310.193	308.269	243.757	1441.15	1626.5	1461	64856
SEC63	1567.59	-1.60453	0.0648042	-24.7596	2.44198e-135	9.73409e-134	773.678	794.151	760.061	2438.17	2355.5	2283.99	11231
TMEM178B	627.16	6.95991	0.281169	24.7534	2.84816e-135	1.13218e-133	1168.63	1288.2	1276.36	8.05673	7.70851	14	100507421
LPP	1752.05	-1.58129	0.0639707	-24.7189	6.69713e-135	2.65487e-133	887.295	849.272	896.334	2605.35	2525.09	2748.99	4026
PITPNM1	1430.6	2.09216	0.0846533	24.7145	7.47728e-135	2.95599e-133	2604.18	2238.53	2109.36	514.624	564.924	551.999	9600
FUCA2	411.163	3.57247	0.144744	24.6813	1.69894e-134	6.69802e-133	776.384	792.11	707.279	62.4397	62.7693	65.9998	2519
LY6E	711.643	-2.33749	0.0947296	-24.6754	1.96388e-134	7.72136e-133	232.645	237.837	235.12	1196.42	1118.84	1249	4061
GM2A	736.585	-2.27432	0.0924132	-24.6103	9.79051e-134	3.83884e-132	241.662	265.398	250.475	1232.68	1265.3	1164	2760
IVNS1ABP	1544.31	1.72364	0.0701015	24.5878	1.70677e-133	6.67403e-132	2348.09	2323.25	2442.37	772.439	660.729	718.998	10625
PCDH7	383.562	5.03236	0.204717	24.582	1.96821e-133	7.67547e-132	738.511	746.175	748.545	31.2198	20.9231	16	5099
GTF2H2C	858.055	-2.26747	0.0923171	-24.5618	3.23683e-133	1.25886e-131	277.731	278.667	329.168	1386.76	1360	1516	728340
STAT3	2094.48	-1.54694	0.0631709	-24.4881	1.97754e-132	7.67028e-131	1117.23	1094.25	992.301	2994.08	3177.01	3191.99	6774
PSMD10	863.88	-2.08441	0.0852759	-24.4431	5.9544e-132	2.30333e-130	330.932	311.332	346.442	1448.2	1342.38	1404	5716
IQGAP3	1596.31	1.62484	0.0664864	24.4387	6.62918e-132	2.55748e-130	2422.03	2521.28	2289.78	784.524	775.256	784.998	128239
CPNE3	3227.68	-1.49435	0.0612333	-24.4042	1.54382e-131	5.93998e-130	1556.37	1662.82	1855.05	4736.35	4694.48	4860.99	8895
ABAT	382.203	-3.56251	0.146025	-24.3965	1.86163e-131	7.14369e-130	61.3172	51.038	66.2174	708.992	681.653	723.998	18
NPC1	1551.03	-1.91978	0.0788236	-24.3554	5.08714e-131	1.94692e-129	623.091	674.722	647.779	2251.86	2727.71	2380.99	4864
MDC1	3030.39	1.35155	0.0556173	24.3009	1.91988e-130	7.32815e-129	4546.49	4393.35	4122.75	1666.74	1730.01	1723	9656
ALDH1A3	629.384	-7.29047	0.300187	-24.2864	2.72756e-130	1.03835e-128	6.31206	10.2076	7.67738	1279.01	1274.11	1199	220
RBPMS	618.678	2.5124	0.103459	24.284	2.89055e-130	1.0975e-128	1048.7	1044.24	1066.2	176.241	170.688	205.999	11030
SNTA1	589.003	-2.46693	0.101754	-24.2441	7.63511e-130	2.8913e-128	187.558	183.737	169.862	986.95	1010.92	994.998	6640
AKR1A1	2140.08	-1.45749	0.0601639	-24.2252	1.20638e-129	4.55638e-128	1090.18	1202.46	1136.25	3209.6	3166	3035.99	10327
RTN4	1674.9	-1.57929	0.0653014	-24.1847	3.22504e-129	1.21488e-127	791.713	877.853	851.23	2449.25	2593.36	2485.99	57142
SAP30	499.23	2.85446	0.118148	24.1601	5.8484e-129	2.19735e-127	908.035	899.289	824.359	122.865	117.83	123	8819
ERBB2	1847.38	-1.51702	0.0628252	-24.1467	8.08909e-129	3.0313e-127	1000.01	962.577	906.891	2807.77	2753.04	2653.99	2064
ARID1A	4128.12	1.49866	0.0621519	24.1128	1.83565e-128	6.86105e-127	6366.16	6236.84	5689.9	1972.89	2305.95	2196.99	8289
NFASC	396.126	4.1306	0.17134	24.1076	2.0803e-128	7.7553e-127	694.327	838.044	715.916	31.2198	46.2511	50.9999	23114
SLC9A2	340.584	-4.34538	0.180439	-24.0822	3.83743e-128	1.42689e-126	28.8551	26.5398	40.3062	620.368	668.438	658.998	6549
LDLRAD4	536.368	6.63362	0.275481	24.0802	4.033e-128	1.49575e-126	1045.1	1149.38	991.342	11.078	14.3158	6.99998	753
SHROOM3	1286.53	-1.76095	0.0731685	-24.0671	5.52742e-128	2.04472e-126	619.484	553.252	584.441	1962.82	2080.2	1919	57619
PPDPF	3202.17	-1.19374	0.049611	-24.062	6.25043e-128	2.30625e-126	1950.43	1982.32	1911.67	4447.32	4529.3	4391.99	79144
LPIN2	944.329	-1.96406	0.0816851	-24.0443	9.58345e-128	3.527e-126	399.463	355.224	400.183	1506.61	1539.5	1465	9663
BCHE	361.87	-4.83077	0.201086	-24.0234	1.58415e-127	5.81527e-126	23.4448	19.3944	30.7095	779.489	622.187	695.998	590
SCIN	386.162	5.4529	0.227037	24.0176	1.81911e-127	6.6608e-126	748.43	745.155	771.577	13.0922	18.7207	20	85477
RPL35A	5820.5	-1.24495	0.0518686	-24.0021	2.64658e-127	9.66606e-126	3381.46	3553.27	3429.87	8631.78	7655.65	8270.98	6165
PYCR1	4959.45	-1.39898	0.0583103	-23.9921	3.36613e-127	1.22629e-125	2844.03	2855.07	2481.71	7077.84	7551.04	6946.98	5831
VMP1	1468.44	-1.57059	0.0654973	-23.9795	4.55127e-127	1.65386e-125	742.118	764.549	713.037	2208.55	2158.38	2223.99	81671
SMPD4	1874.81	-1.561	0.0651574	-23.9574	7.74419e-127	2.80703e-125	1012.63	914.601	918.407	2701.02	2929.23	2772.99	55627
DAP3	1989.11	-1.44639	0.0604794	-23.9154	2.12022e-126	7.6658e-125	1090.18	1076.9	1036.45	3025.3	2902.8	2802.99	7818
PCSK6	419.651	-6.08929	0.254639	-23.9134	2.21948e-126	8.00459e-125	13.5258	18.3737	4.79836	817.758	864.454	798.998	5046
FOXRED1	2426.1	1.32397	0.0554555	23.8745	5.63242e-126	2.02626e-124	3525.74	3494.06	3382.85	1417.98	1337.98	1398	55572
NMD3	805.184	2.13102	0.0892802	23.8688	6.45424e-126	2.31612e-124	1266.92	1318.82	1347.38	319.248	301.733	276.999	51068
SLC12A4	393.503	5.53991	0.232124	23.8662	6.87446e-126	2.46078e-124	806.14	787.006	717.835	16.1135	20.9231	13	6560
DOK4	375.78	3.71647	0.1558	23.8541	9.17395e-126	3.27576e-124	742.118	699.22	653.537	48.3404	59.4656	51.9999	55715
ZG16B	448.647	-2.95013	0.1238	-23.8298	1.64086e-125	5.84454e-124	110.01	107.18	91.1689	819.772	769.75	793.998	124220
CHD5	535.003	6.63153	0.278493	23.8122	2.49446e-125	8.86304e-124	1079.36	1169.79	928.963	13.0922	8.80973	9.99998	26038
RABAC1	916.966	1.94866	0.0818653	23.8033	3.08625e-125	1.09387e-123	1422.92	1477.04	1470.22	399.815	367.806	363.999	10567
ARL6IP5	1459.34	-1.70557	0.0717218	-23.7803	5.34099e-125	1.88838e-123	646.535	672.681	736.069	2181.36	2169.39	2349.99	10550
IER5L	467.195	3.5652	0.150038	23.762	8.26738e-125	2.91587e-123	961.237	905.414	717.835	70.4964	78.1863	69.9998	389792
TUBB6	361.313	4.39811	0.185168	23.752	1.04745e-124	3.68527e-123	724.985	729.843	615.15	38.2695	28.6316	30.9999	84617
LPAR3	746.487	-2.1763	0.0917122	-23.7296	1.78439e-124	6.26276e-123	253.384	268.46	289.821	1174.27	1261.99	1231	23566
FAM214A	730.827	-2.39953	0.101268	-23.6949	4.06999e-124	1.42499e-122	212.807	216.401	269.668	1293.11	1163.99	1229
UBA2	1735.51	1.53647	0.0648459	23.6941	4.14662e-124	1.4483e-122	2527.53	2647.85	2568.08	933.574	902.997	832.998	10054
SRXN1	2296.47	-1.33749	0.056503	-23.6711	7.16235e-124	2.49555e-122	1335.45	1329.03	1241.82	3274.05	3334.48	3263.99	140809
KLK2	1643.13	-5.71946	0.241673	-23.6661	8.06689e-124	2.80392e-122	38.7741	74.5155	71.0158	3230.75	3369.72	3073.99	3817
FAAH	862.992	-1.99614	0.0843754	-23.6578	9.8063e-124	3.40031e-122	332.736	359.307	346.442	1445.18	1352.29	1342	2166
ANTXR2	355.27	3.72551	0.157614	23.637	1.60778e-123	5.56153e-122	676.292	651.245	654.497	47.3333	46.2511	55.9999	118429
PFN2	2125.77	1.35749	0.0574664	23.6223	2.27345e-123	7.82656e-122	3017.17	3107.19	3050.8	1236.71	1161.78	1181	5217
ADAMTS1	4084.06	-1.2075	0.0511334	-23.6148	2.71646e-123	9.32932e-122	2557.29	2485.55	2360.79	5481.6	5811.12	5807.99	9510
TRIB1	689.683	2.26281	0.0958423	23.6098	3.05931e-123	1.04818e-121	1128.96	1170.81	1125.7	240.695	216.939	254.999	10221
E2F2	940.125	2.14604	0.090902	23.6083	3.16661e-123	1.08236e-121	1576.21	1503.58	1521.08	296.085	356.794	386.999	1870
TNC	556.768	6.83687	0.290445	23.5393	1.61709e-122	5.5142e-121	1059.52	1246.35	1005.74	12.0851	9.91094	6.99998	3371
KANK1	364.139	3.78793	0.160922	23.5389	1.62952e-122	5.54345e-121	696.13	647.162	694.803	56.3971	36.3401	53.9999	23189
SMPD1	500.456	-2.69443	0.114546	-23.5226	2.39707e-122	8.13533e-121	140.669	117.387	142.991	868.113	887.58	845.998	6609
SYNE1	343.391	3.89041	0.165598	23.4931	4.79856e-122	1.62474e-120	645.634	640.016	644.9	50.3546	37.4413	41.9999	23345
CCNG1	2293.16	-1.41485	0.060322	-23.455	1.17636e-121	3.97366e-120	1243.48	1199.39	1309.95	3418.07	3167.1	3420.99	900
ASS1	370.927	-3.56783	0.152313	-23.4244	2.41245e-121	8.13001e-120	46.8896	71.4532	55.661	648.567	717.993	684.998	445
RRBP1	1880.63	-1.67103	0.0713982	-23.4044	3.85289e-121	1.2954e-119	904.428	979.929	812.843	2849.06	3008.52	2728.99	6238
APPL2	695.76	-2.25883	0.0965929	-23.3851	6.06037e-121	2.03284e-119	248.876	252.128	220.725	1211.53	1091.3	1150	55198
SLC12A7	2018.03	-1.66992	0.071414	-23.3836	6.2723e-121	2.09903e-119	996.404	994.22	904.012	2917.54	3373.02	2922.99	10723
MCL1	4846.76	1.05657	0.0451985	23.3762	7.4634e-121	2.49184e-119	6600.61	6454.26	6582.39	3086.74	3237.57	3118.99	4170
CCR10	442.688	6.05635	0.259109	23.3737	7.91151e-121	2.63534e-119	912.544	957.473	746.625	10.0709	15.417	14	2826
NANS	1190.18	-1.66223	0.0711419	-23.365	9.70534e-121	3.2254e-119	559.068	559.376	595.957	1796.65	1839.03	1791	54187
TCP1	7302.36	-1.01398	0.0434109	-23.3578	1.14935e-120	3.81087e-119	4847.66	4900.67	4762.85	10136.4	9602.6	9563.98	6950
ELMO3	1490.12	1.63438	0.0699994	23.3485	1.42605e-120	4.71744e-119	2350.79	2298.75	2112.24	725.106	748.827	704.998	79767
NADK2	656.76	-2.18925	0.0938143	-23.336	1.91109e-120	6.30748e-119	229.038	243.962	236.079	1080.61	1064.88	1086	133686
PPP1R15A	416.979	3.14985	0.135133	23.3093	3.56839e-120	1.17504e-118	733.101	807.421	708.238	88.624	81.49	82.9998	23645
HENMT1	350.881	5.22652	0.224805	23.2491	1.45228e-119	4.77129e-118	692.523	711.47	646.819	22.156	14.3158	18	113802
SLC35F5	631.973	-2.69232	0.116106	-23.1885	5.9487e-119	1.94993e-117	146.981	151.072	210.168	1072.55	1056.07	1155	80255
PTGFR	939.045	-8.5177	0.367544	-23.1747	8.20461e-119	2.68328e-117	6.31206	7.14532	1.91935	1915.49	1821.41	1882	5737
COBL	416.323	-3.32104	0.143405	-23.1584	1.19532e-118	3.90037e-117	58.612	99.0137	71.0158	764.382	738.916	765.998	23242
PPP1R9A	515.859	2.62569	0.113759	23.0811	7.17162e-118	2.32956e-116	895.411	882.957	884.818	156.099	150.867	125	55607
MCM7	8356.31	1.04431	0.0452819	23.0624	1.10563e-117	3.58335e-116	11656.6	11332.5	10775.2	5304.35	5595.28	5473.99	4176
EPHA7	566.388	-2.42906	0.105349	-23.0571	1.24711e-117	4.0328e-116	165.917	179.654	187.136	997.02	909.604	958.998	2045
POMGNT1	1746.42	-1.58444	0.0687627	-23.0422	1.76271e-117	5.68731e-116	831.389	909.497	880.02	2451.26	2789.38	2616.99	55624
C4orf19	547.149	6.97781	0.302957	23.0323	2.21218e-117	7.12152e-116	1078.46	1162.65	1016.29	13.0922	4.40486	7.99998	55286
ADAM9	2790.78	-1.42397	0.061833	-23.0293	2.37418e-117	7.626e-116	1421.12	1455.6	1669.83	4071.67	4052.47	4073.99	8754
CGNL1	308.334	-4.55374	0.197768	-23.0257	2.58004e-117	8.26878e-116	31.5603	19.3944	23.9918	565.985	610.074	598.999	84952
UQCC1	684.239	2.26957	0.0985889	23.0206	2.90158e-117	9.27861e-116	1176.75	1119.77	1103.62	259.83	233.458	211.999	55245
HPSE	332.536	4.57129	0.198686	23.0076	3.9094e-117	1.24737e-115	594.235	682.888	638.182	27.1915	18.7207	33.9999	10855
CITED2	1382.38	1.73488	0.0754077	23.0066	4.00013e-117	1.27349e-115	2260.62	2148.7	1969.25	669.716	608.972	636.998	10370
TSPAN9	316.347	-4.97436	0.21626	-23.0018	4.4713e-117	1.42035e-115	18.0345	24.4982	16.3144	577.063	611.175	650.998	10867
TJP1	2155.7	-1.3495	0.0586904	-22.9935	5.4098e-117	1.71469e-115	1198.39	1177.96	1268.69	3193.49	3075.7	3019.99	7082
SLC29A1	1524.03	1.61568	0.0702677	22.9932	5.45374e-117	1.72482e-115	2262.42	2390.62	2240.84	688.851	788.47	772.998	2030
SMARCD3	486.196	2.72485	0.118827	22.9314	2.26179e-116	7.13752e-115	825.978	869.687	838.754	146.028	116.729	120	6604
SESN1	873.992	-2.17237	0.095075	-22.849	1.49539e-115	4.70869e-114	321.915	345.017	285.982	1493.52	1289.52	1508	27244
LAD1	2368.72	-1.57217	0.0688149	-22.8463	1.58976e-115	4.99491e-114	1261.51	1250.43	1064.28	3433.17	3752.94	3449.99	3898
SERTAD2	573.312	2.48544	0.109093	22.7828	6.79274e-115	2.12958e-113	917.052	943.182	1058.52	174.227	172.891	174	9792
ROBO1	818.474	2.10518	0.0925142	22.7552	1.27336e-114	3.98341e-113	1382.34	1256.56	1344.5	279.971	342.478	304.999	6091
SPTBN2	1995.66	-1.79598	0.0790479	-22.7202	2.82773e-114	8.8267e-113	1016.24	820.691	837.794	3004.15	3352.1	2942.99	6712
PWP2	319.586	-4.20012	0.18489	-22.7169	3.04893e-114	9.49656e-113	21.6414	35.7266	42.2256	650.581	580.341	586.999	5822
GNAI1	505.686	-2.67856	0.118071	-22.6861	6.15065e-114	1.91162e-112	158.703	125.553	124.757	920.482	833.62	870.998	2770
ZMYM3	909.572	1.94248	0.085737	22.6563	1.20949e-113	3.75098e-112	1411.2	1473.98	1444.31	353.489	418.462	355.999	9203
ABHD4	826.674	-1.96994	0.0876082	-22.4858	5.71698e-112	1.76919e-110	330.031	364.411	314.773	1266.92	1369.91	1314	63874
TEX2	1291.19	-1.64087	0.0731524	-22.4309	1.96709e-111	6.07434e-110	660.963	638.996	580.602	2005.12	1985.49	1876	55852
TTC7B	409.604	-2.94645	0.131396	-22.4242	2.285e-111	7.04093e-110	82.0568	99.0137	101.725	686.836	717.993	769.998	145567
CAB39L	704.377	-2.09512	0.0934503	-22.4196	2.5331e-111	7.78874e-110	278.632	242.941	279.265	1166.21	1101.22	1158	81617
JMJD1C	1195.83	1.9156	0.085465	22.4138	2.88584e-111	8.85442e-110	1926.08	1718.96	2025.87	536.78	514.268	452.999	221037
CTH	388.842	-3.14972	0.140782	-22.3731	7.20133e-111	2.20015e-109	64.9241	83.7023	88.2899	748.269	694.867	652.998	1491
OLA1	1336.12	-1.5821	0.0707157	-22.3727	7.26604e-111	2.21522e-109	637.518	647.162	722.633	2018.21	2004.21	1987	29789
SUDS3	2520.16	1.21242	0.0542075	22.3662	8.39373e-111	2.55361e-109	3443.68	3492.02	3626.6	1510.64	1545.01	1503	64426
SCAND1	1301.12	-1.55106	0.0694403	-22.3366	1.63113e-110	4.94146e-109	654.651	678.805	653.537	2013.18	1866.56	1940	51282
B4GALT1	1886.24	-1.30843	0.0585794	-22.336	1.65372e-110	4.99938e-109	1116.33	1074.86	1063.32	2672.82	2710.09	2679.99	2683
AKAP12	325.123	3.80633	0.170539	22.3194	2.3923e-110	7.21703e-109	582.513	652.266	586.36	51.3617	35.2389	42.9999	9590
MIA3	2519.32	-1.31483	0.0591166	-22.2414	1.36745e-109	4.11665e-108	1425.62	1375.98	1531.64	3684.95	3652.73	3444.99	375056
RPS24	10281.3	-1.18363	0.0532697	-22.2196	2.21896e-109	6.65224e-108	5925.22	6549.2	6384.7	15224.2	13400.7	14204	6229
FRAS1	1215.51	1.64826	0.0742374	22.2026	3.24109e-109	9.68581e-108	1753.85	1893.51	1881.92	615.333	592.454	555.999	80144
FNDC10	755.081	-2.05927	0.0927493	-22.2026	3.24431e-109	9.68581e-108	275.026	314.394	287.902	1213.55	1290.62	1149	643988
PLCB3	1255.03	2.16234	0.0974271	22.1944	3.8902e-109	1.15901e-107	2144.3	2139.51	1869.44	386.723	546.203	443.999	5331
NLGN2	864.445	2.1256	0.0958266	22.1817	5.15456e-109	1.53252e-107	1519.4	1443.35	1256.21	301.12	343.579	322.999	57555
B2M	3968.7	-1.11874	0.0505387	-22.1363	1.41382e-108	4.18618e-107	2410.31	2466.16	2632.38	5507.78	5315.57	5479.99	567
SERP1	2947.88	-1.18366	0.0535569	-22.101	3.08818e-108	9.12504e-107	1730.41	1792.45	1883.84	4056.56	4189.02	4034.99	27230
PARD3	401.668	3.08771	0.139925	22.0669	6.57493e-108	1.9388e-106	756.546	741.072	658.335	92.6524	91.4009	69.9998	56288
PLOD3	1855.78	1.63805	0.0742878	22.0501	9.53745e-108	2.80662e-106	2921.58	2959.18	2545.05	877.177	975.677	855.998	8985
NDUFC2	1349.34	-1.62233	0.0738266	-21.9748	5.01541e-107	1.47289e-105	626.698	706.366	653.537	2117.91	1909.51	2081.99	4718
MID1IP1	2731.85	-1.33619	0.0608555	-21.9567	7.47724e-107	2.19139e-105	1583.43	1605.66	1460.62	3737.32	4168.1	3835.99	58526
TIMM17B	394.611	-3.35453	0.153086	-21.9128	1.96139e-106	5.73667e-105	60.4154	95.9514	55.661	757.333	732.308	665.998	10245
NFIC	2149.86	-1.63252	0.0745042	-21.9118	2.0059e-106	5.85495e-105	1110.92	1124.88	909.77	3271.03	3400.55	3081.99	4782
B4GALNT4	799.96	-1.87803	0.0857332	-21.9055	2.29988e-106	6.69944e-105	337.244	366.453	323.41	1242.75	1271.9	1258	338707
NUDT19	854.581	-1.82741	0.0834448	-21.8997	2.61692e-106	7.60757e-105	354.377	379.723	393.466	1294.11	1368.81	1337	390916
NR2F2	576.986	-2.73541	0.124938	-21.8942	2.95235e-106	8.56538e-105	174.934	168.425	108.443	1022.2	1010.92	976.998	7026
PXN	1152.14	-1.64549	0.0752606	-21.8638	5.74289e-106	1.66278e-104	537.427	581.833	555.65	1650.62	1820.31	1767	5829
RALGPS2	804.147	2.05525	0.0940653	21.8492	7.91872e-106	2.28816e-104	1208.31	1292.28	1387.69	302.127	342.478	291.999	55103
NEMP1	1715.74	1.3462	0.0616278	21.8441	8.84668e-106	2.55118e-104	2518.51	2418.18	2451.96	959.758	947.046	998.998	23306
P4HB	12825.7	-1.0081	0.0461514	-21.8433	9.00417e-106	2.5914e-104	8812.54	8591.74	8149.54	16639.2	17999.4	16762	5034
JDP2	293.757	-4.55344	0.208974	-21.7895	2.91522e-105	8.37325e-104	17.1327	23.4775	31.6692	597.205	599.061	493.999	122953
PEX10	1385.11	-1.71864	0.0788971	-21.7834	3.33619e-105	9.56331e-104	697.032	681.868	557.57	2095.76	2115.44	2162.99	5192
TMEM109	1977.07	-1.2982	0.0596604	-21.7598	5.57602e-105	1.59521e-103	1163.22	1129.98	1135.29	2688.93	2882.98	2861.99	79073
PHKB	1417.25	-1.48586	0.0683353	-21.7437	7.92262e-105	2.26203e-103	749.332	706.366	781.173	2143.09	2018.53	2104.99	5257
CBFA2T2	1050.08	-1.7534	0.0808009	-21.7002	2.04203e-104	5.81878e-103	437.336	520.588	484.635	1562	1674.95	1621	9139
NPR3	553.555	7.39148	0.341987	21.6133	1.34621e-103	3.8209e-102	1070.35	1117.73	1113.22	3.02127	11.0122	5.99999	4883
CBX5	6489.97	1.02975	0.0476569	21.6076	1.52506e-103	4.32e-102	8477.1	8654	9008.45	4238.85	4095.42	4465.99	23468
HES1	299.913	3.60638	0.166974	21.5985	1.8573e-103	5.2508e-102	568.086	557.335	537.417	41.2907	47.3523	47.9999	3280
NINJ1	934.052	-1.75647	0.081328	-21.5974	1.9005e-103	5.36239e-102	423.81	443.01	413.619	1524.74	1394.14	1405	4814
ANKH	1339.9	-1.70232	0.0788996	-21.5758	3.03423e-103	8.54453e-102	635.715	700.241	554.691	2096.76	2055.97	1996	56172
NOL6	1788.46	-1.40844	0.0652895	-21.5723	3.27299e-103	9.1989e-102	1026.16	984.012	925.124	2511.69	2728.81	2554.99	65083
SDC1	2047.85	1.39056	0.0645112	21.5553	4.72666e-103	1.32586e-101	2982.9	3079.63	2831.03	1053.42	1198.12	1142	6382
TBC1D16	2903.13	-1.40908	0.0653769	-21.5532	4.9426e-103	1.38373e-101	1653.76	1702.63	1408.8	4090.81	4273.82	4288.99	125058
MROH6	341.443	3.24453	0.150548	21.5515	5.12427e-103	1.43181e-101	669.079	601.228	582.521	64.4538	69.3766	61.9998	642475
HELLS	931.649	1.72851	0.0802149	21.5485	5.4726e-103	1.52618e-101	1405.79	1388.23	1499.97	430.028	433.879	431.999	3070
TBC1D30	470.396	-2.6243	0.121789	-21.5478	5.54721e-103	1.54399e-101	108.207	135.761	150.669	829.843	814.9	782.998	23329
TCEA3	331.555	3.40841	0.158366	21.5224	9.61199e-103	2.6702e-101	584.317	633.892	600.755	59.4184	42.9474	67.9998	6920
MPHOSPH6	510.816	-2.27009	0.105563	-21.5047	1.40759e-102	3.90274e-101	173.131	179.654	173.701	834.879	843.531	859.998	10200
COL4A5	1022.2	-1.68281	0.078436	-21.4545	4.1421e-102	1.14625e-100	498.653	497.11	460.643	1478.41	1614.38	1584	1287
SIL1	1145.02	-1.53049	0.0713635	-21.4464	4.93419e-102	1.36282e-100	595.137	586.937	584.441	1751.33	1689.26	1663	64374
ELF5	314.855	5.4796	0.255588	21.4392	5.76222e-102	1.58847e-100	558.167	633.892	655.456	14.0993	16.5182	11	2001
NNT	677.019	7.93454	0.370146	21.4363	6.13608e-102	1.6883e-100	1323.73	1291.26	1430.87	7.04964	2.20243	6.99998	23530
NR3C1	294.868	3.86478	0.180368	21.4272	7.45629e-102	2.04763e-100	566.282	500.172	589.239	39.2766	35.2389	38.9999	2908
VAMP2	789.125	1.84293	0.0860149	21.4257	7.70337e-102	2.11146e-100	1219.13	1266.76	1216.86	328.312	344.681	358.999	6844
NCAM2	1328	-1.47447	0.0688544	-21.4143	9.83635e-102	2.69097e-100	712.361	680.847	714.956	2034.32	1931.53	1894	4685
MYOF	327.701	5.73846	0.268303	21.3879	1.7302e-101	4.72441e-100	623.992	614.497	691.924	12.0851	7.70851	16	26509
TMC6	444.074	-2.72115	0.127233	-21.3872	1.7571e-101	4.78876e-100	139.767	115.346	95.0076	761.361	782.964	769.998	11322
LPGAT1	1205.58	1.82472	0.0853197	21.3869	1.77008e-101	4.81501e-100	1789.02	1840.43	2012.43	487.432	502.154	601.999	9926
NAA20	1397.07	-1.49311	0.0698747	-21.3683	2.63439e-101	7.1526e-100	692.523	757.404	748.545	2162.23	1998.71	2023	51126
SV2A	1069.72	9.01179	0.421773	21.3664	2.74256e-101	7.43229e-100	2158.72	2158.91	2088.25	5.03546	4.40486	2.99999	9900
DDN	286.258	4.30162	0.201332	21.3658	2.77858e-101	7.50164e-100	548.248	586.937	499.03	28.1986	34.1377	20.9999	23109
FAM174B	526.432	-7.50718	0.351362	-21.3659	2.77391e-101	7.50164e-100	1.80345	10.2076	5.75804	1074.57	1047.26	1019	400451
CDC42BPB	2489.03	-1.27359	0.0596437	-21.3533	3.63077e-101	9.78403e-100	1474.32	1526.04	1369.45	3395.91	3671.45	3496.99	9578
PPIC	300.691	3.66761	0.171864	21.3402	4.8084e-101	1.29333e-99	536.525	547.127	588.279	36.2553	53.9596	41.9999	5480
PRC1	3113.37	1.20774	0.0566112	21.334	5.48912e-101	1.47366e-99	4327.37	4107.54	4601.63	1910.45	1830.22	1903	9055
BSN	499.147	2.43931	0.114584	21.2884	1.45257e-100	3.89246e-99	853.932	888.061	786.931	169.191	149.765	147	8927
EEF2	67760.8	-1.18137	0.0556076	-21.2447	3.69116e-100	9.87283e-99	43385.5	43988.6	37036.6	92114.6	97694.4	92344.8	1938
SLC3A2	3573.78	-1.23216	0.0580526	-21.2249	5.62891e-100	1.5e-98	2134.38	2138.49	2128.55	4672.9	5411.37	4956.99	6520
CDK2	2114.05	1.20508	0.0568319	21.2043	8.7224e-100	2.32006e-98	2934.21	2945.91	2966.35	1232.68	1307.14	1298	1017
PIK3R3	1212.99	-1.53083	0.0722428	-21.1901	1.17846e-99	3.1288e-98	623.992	640.016	607.473	1891.32	1786.17	1729	8503
ASPH	2240.32	-1.29362	0.0611354	-21.1599	2.23835e-99	5.93184e-98	1356.19	1218.79	1318.59	3266	3039.36	3242.99	444
IFITM1	347.377	5.95313	0.282498	21.0732	1.40166e-98	3.7077e-97	583.415	745.155	722.633	7.04964	11.0122	15	8519
VPS36	600.774	2.30682	0.109569	21.0537	2.11648e-98	5.58829e-97	974.763	985.033	1037.41	181.276	241.166	185	51028
SLC43A2	773.949	-2.18902	0.103981	-21.0521	2.18664e-98	5.76295e-97	314.701	232.733	285.982	1174.27	1371.01	1265	124935
CBS	3565.45	-1.16779	0.0555072	-21.0385	2.9166e-98	7.67275e-97	2293.08	2258.94	2036.43	4864.25	5081.01	4858.99	875
TMEM50A	893.326	1.74843	0.0831528	21.0267	3.74043e-98	9.82205e-97	1315.61	1448.46	1366.57	418.95	417.361	392.999	23585
MAPK12	1129.23	1.59361	0.0757939	21.0256	3.82831e-98	1.00345e-96	1669.99	1770	1649.68	598.212	549.507	537.999	6300
CERS4	260.878	-5.04525	0.240502	-20.978	1.04248e-97	2.72751e-96	11.7224	13.2699	21.1128	513.617	495.547	509.999	79603
ZNF532	398.981	-2.69325	0.128387	-20.9775	1.05196e-97	2.74731e-96	99.1895	112.284	109.403	639.503	734.511	698.998	55205
PKMYT1	1288.55	1.68421	0.0803856	20.9517	1.81204e-97	4.72379e-96	2099.21	2006.81	1789.79	566.992	636.503	631.998	9088
YWHAH	1392.57	1.40044	0.0668837	20.9384	2.39306e-97	6.22714e-96	2001.83	2029.27	2029.71	795.602	729.005	769.998	7533
POLR2A	4400.54	1.19728	0.0571836	20.9374	2.44556e-97	6.35228e-96	6289.52	6266.44	5827.13	2561.03	2895.1	2563.99	5430
PPIF	3175.38	-1.08107	0.0516379	-20.9355	2.54398e-97	6.596e-96	2021.66	2062.96	2031.63	4345.6	4139.47	4450.99	10105
NAALADL2	527.281	-2.3259	0.11112	-20.9314	2.77146e-97	7.1729e-96	169.524	173.529	183.297	957.744	811.596	867.998	254827
RNF41	2299.71	-1.15216	0.055078	-20.9187	3.61888e-97	9.34931e-96	1403.08	1464.79	1414.56	3103.86	3219.95	3191.99	10193
TNNT1	721.478	8.21947	0.393403	20.8932	6.17018e-97	1.5912e-95	1489.65	1418.86	1405.92	6.04255	4.40486	3.99999	7138
FECH	2929.09	-1.14355	0.0547382	-20.8912	6.43646e-97	1.6569e-95	1800.74	1737.33	1937.58	4026.35	4020.54	4051.99	2235
TMEM125	519.312	-2.29985	0.11011	-20.8868	7.06372e-97	1.81512e-95	196.576	164.342	164.104	860.056	900.794	829.998	128218
PPFIA2	553.463	-7.75254	0.371676	-20.8583	1.28072e-96	3.28512e-95	4.50862	3.06228	7.67738	1172.25	1069.28	1064	8499
GLYATL1	514.848	-2.48818	0.119322	-20.8525	1.44537e-96	3.70088e-95	138.865	183.737	145.87	948.68	847.936	823.998	92292
WSB2	3620.51	-1.00344	0.0481227	-20.8517	1.47094e-96	3.75964e-95	2394.98	2410.01	2425.09	4793.76	4735.23	4963.99	55884
PLXND1	287.873	4.22264	0.202616	20.8406	1.8552e-96	4.73338e-95	575.299	578.771	485.594	20.1418	26.4292	40.9999	23129
SRSF8	1375.38	-1.4166	0.0679875	-20.8363	2.03112e-96	5.17307e-95	780.892	728.823	737.988	1985.98	2073.59	1945	10929
ITGA3	413.826	2.60553	0.125086	20.8298	2.3229e-96	5.90575e-95	721.378	732.906	678.488	107.759	113.425	129	3675
GABPB2	812.528	1.79114	0.0862405	20.7691	8.23419e-96	2.08977e-94	1233.56	1223.89	1324.35	348.454	379.919	364.999	126626
C9orf64	331.717	3.24866	0.156498	20.7584	1.02853e-95	2.60572e-94	543.739	671.66	585.4	61.4326	66.0729	61.9998
HSPH1	1656.79	-1.42718	0.0687524	-20.7583	1.03148e-95	2.6086e-94	942.301	840.085	910.729	2532.83	2434.79	2279.99	10808
CDKN2D	612.221	2.48121	0.119601	20.7456	1.342e-95	3.38795e-94	1105.51	1072.82	936.64	147.035	199.32	211.999	1032
CFD	312.917	3.38152	0.163114	20.731	1.8207e-95	4.58841e-94	573.496	620.622	519.183	48.3404	52.8584	62.9998	1675
JAG2	1473.18	-1.8795	0.0906937	-20.7236	2.12316e-95	5.34131e-94	693.425	677.785	517.263	2313.29	2473.33	2163.99	3714
HOXB13	5649.48	-1.08499	0.052376	-20.7154	2.51636e-95	6.31944e-94	3647.47	3853.37	3359.81	7512.9	7761.37	7761.98	10481
HOXC12	394.537	2.90002	0.140192	20.686	4.62646e-95	1.15984e-93	747.528	667.577	671.771	103.73	104.615	71.9998	3228
TMEM64	849.375	1.85332	0.0896175	20.6803	5.20696e-95	1.3031e-93	1345.37	1351.49	1294.6	324.283	375.515	404.999	169200
ETFA	3199.33	-1.05476	0.0510104	-20.6774	5.5331e-95	1.38231e-93	2028.88	2078.27	2131.43	4451.34	4233.07	4272.99	2108
PHF19	456.186	2.50625	0.121237	20.6724	6.14123e-95	1.53158e-93	788.106	817.629	721.674	150.057	137.652	122	26147
HSPA1B	7278.07	1.40106	0.0678272	20.6563	8.56454e-95	2.13224e-93	11195.8	10988.5	9488.28	3952.83	4396.05	3646.99	3304
SRM	2518.82	-1.1104	0.0537884	-20.644	1.10638e-94	2.74971e-93	1603.26	1621.99	1558.51	3399.94	3538.21	3390.99	6723
CNTN4	330.492	2.94765	0.142828	20.6378	1.25573e-94	3.11551e-93	568.987	581.833	604.594	78.5531	75.9839	72.9998	152330
PEX1	800.392	1.90545	0.0924148	20.6185	1.87327e-94	4.63964e-93	1192.08	1275.95	1321.47	318.241	376.616	317.999	5189
PTGER4	260.934	4.45813	0.216263	20.6144	2.03812e-94	5.03928e-93	508.572	462.404	526.86	21.1489	17.6195	28.9999	5734
GPRIN1	656.908	2.34868	0.114031	20.5969	2.92874e-94	7.22892e-93	1215.52	1139.17	939.519	225.588	224.648	197	114787
PTPRS	1298.87	-2.00648	0.0974823	-20.583	3.89474e-94	9.59681e-93	579.808	553.252	419.377	2016.2	2280.62	1944	5802
MSMO1	1010.87	1.76449	0.0858081	20.5632	5.86639e-94	1.44303e-92	1404.88	1631.17	1650.64	456.212	449.296	472.999	6307
GFOD1	509.576	2.3448	0.114059	20.5578	6.54998e-94	1.60843e-92	844.013	833.961	877.141	152.071	155.271	195	54438
ACTR3	3445.69	-1.06844	0.0520613	-20.5227	1.34947e-93	3.30253e-92	2125.36	2237.51	2312.81	4640.68	4795.79	4561.99	10096
MXD4	1626.71	-1.81674	0.0886399	-20.4958	2.34926e-93	5.73954e-92	760.153	772.715	624.747	2311.27	2854.35	2436.99	10608
UCK2	2661.56	1.07243	0.0523436	20.4883	2.73667e-93	6.6747e-92	3587.05	3672.69	3563.26	1678.82	1724.5	1743	7371
NPNT	317.058	6.01642	0.293658	20.4878	2.76441e-93	6.73094e-92	623.992	610.414	639.142	13.0922	7.70851	7.99998	255743
DNALI1	276.791	4.14484	0.202569	20.4614	4.75989e-93	1.15701e-91	506.768	597.145	468.32	26.1844	25.328	36.9999	7802
PDE4DIP	1228.83	1.72216	0.0843164	20.425	1.0028e-92	2.43343e-91	2003.63	1791.43	1861.76	612.312	607.871	495.999	9659
BAZ2A	3064.44	1.09502	0.0536998	20.3915	1.99092e-92	4.82312e-91	4221.87	4237.17	4065.17	1873.19	1939.24	2049.99	11176
SEC31A	1644.46	-1.31308	0.0643952	-20.391	2.00982e-92	4.86072e-91	970.254	881.937	977.906	2352.57	2373.12	2310.99	22872
C1QL4	283.697	5.52404	0.271401	20.3538	4.29451e-92	1.03688e-90	602.351	530.795	532.618	14.0993	14.3158	7.99998	338761
PKN3	343.941	2.91926	0.14358	20.3319	6.71282e-92	1.61805e-90	660.061	598.165	564.287	76.5389	82.5912	81.9998	29941
LAMP2	2152.15	-1.20592	0.0593489	-20.3192	8.69486e-92	2.09229e-90	1256.1	1276.97	1372.33	2964.88	2944.65	3097.99	3920
SESN2	780.066	-1.74871	0.0860752	-20.316	9.27604e-92	2.22842e-90	368.805	368.494	335.885	1171.25	1239.97	1196	83667
EID1	3951.27	-1.01757	0.0501885	-20.275	2.13681e-91	5.11625e-90	2642.05	2476.36	2718.75	5348.66	5285.84	5235.99	23741
ATOX1	565.882	-2.07844	0.10252	-20.2735	2.20488e-91	5.27047e-90	197.477	232.733	220.725	948.68	888.681	906.998	475
TOB1	2044.82	1.23171	0.0607608	20.2714	2.30062e-91	5.49021e-90	2816.08	2766.26	3022.01	1234.69	1238.87	1191	10140
EDEM1	1177.41	-1.49809	0.0739207	-20.2661	2.56065e-91	6.10062e-90	576.201	624.705	646.819	1672.78	1772.96	1771	9695
CCNH	1199.6	-1.57462	0.0777359	-20.256	3.14598e-91	7.48274e-90	580.71	557.335	670.811	1833.91	1760.84	1794	902
SLC1A3	262.414	3.85929	0.190667	20.241	4.26466e-91	1.01268e-89	459.879	486.902	525.901	37.2624	38.5425	25.9999	6507
SPECC1L	2256.3	-1.23402	0.0610138	-20.2253	5.86442e-91	1.39026e-89	1430.13	1316.78	1289.8	3114.93	3309.15	3076.99	23384
CDH3	317.264	6.06934	0.300267	20.2132	7.50008e-91	1.7751e-89	681.703	607.352	586.36	8.05673	12.1134	7.99998	1001
SH3RF1	454.67	-2.47071	0.12227	-20.207	8.48866e-91	2.00578e-89	146.981	154.135	116.12	779.489	721.296	809.998	57630
DHRS3	343.09	2.9215	0.144622	20.201	9.59301e-91	2.26301e-89	598.744	658.39	561.408	86.6099	80.3887	72.9998	9249
TBX3	6921.15	1.12807	0.0558886	20.1843	1.34509e-90	3.16788e-89	10039.8	9667.62	8781.96	4188.49	4603.08	4245.99	6926
LDHD	460.432	-2.31339	0.114662	-20.1757	1.59952e-90	3.76097e-89	147.883	168.425	146.83	762.368	806.09	730.998	197257
SPCS3	2330.41	1.34016	0.0664704	20.1618	2.11897e-90	4.97421e-89	3205.63	3256.22	3563.26	1405.9	1212.44	1339	60559
SORT1	1184.26	1.45964	0.0725898	20.1081	6.27302e-90	1.47018e-88	1692.53	1696.5	1821.46	631.446	648.616	614.998	6272
ASPM	1032.98	1.97742	0.0983435	20.1073	6.371e-90	1.49071e-88	1656.47	1523.99	1763.88	463.262	340.276	449.999	259266
ZMIZ1	1477.74	-1.2992	0.0646246	-20.1038	6.84138e-90	1.59817e-88	876.475	822.732	861.786	2133.02	2115.44	2056.99	57178
KLF7	259.971	4.29979	0.21395	20.0972	7.81227e-90	1.82202e-88	454.468	542.023	488.473	20.1418	18.7207	35.9999	8609
COTL1	385.298	-2.92651	0.145639	-20.0944	8.2664e-90	1.92481e-88	113.617	66.3494	87.3302	640.51	706.98	696.998	23406
SLC16A6	378.654	-2.53121	0.126004	-20.0882	9.35159e-90	2.17398e-88	101.895	121.47	112.282	647.56	649.717	638.998	9120
BIN1	460.876	-7.48841	0.37302	-20.0751	1.21874e-89	2.82866e-88	10.8207	2.04152	1.91935	900.34	937.135	912.998	274
MAP1A	285.088	3.29623	0.164443	20.0448	2.23921e-89	5.18877e-88	553.658	479.757	519.183	53.3758	49.5547	54.9999	4130
MRPL41	1957.4	-1.21476	0.0606332	-20.0345	2.75509e-89	6.36369e-88	1166.83	1184.08	1186.16	2689.94	2637.41	2879.99	64975
PAM	453.403	2.6544	0.132509	20.0318	2.90681e-89	6.70337e-88	815.158	818.649	714.956	134.95	94.7046	142	5066
ETV1	2733.58	-1.028	0.0513841	-20.0063	4.85617e-89	1.11809e-87	1790.82	1766.94	1838.73	3704.08	3643.92	3656.99	2115
COL6A2	235.125	-5.01947	0.250903	-20.0056	4.9187e-89	1.13067e-87	12.6241	16.3322	13.4354	478.368	445.992	443.999	1292
NDRG2	494.027	-2.17295	0.10869	-19.9923	6.42961e-89	1.47563e-87	175.836	185.778	176.58	759.347	833.62	832.998	57447
CXXC5	288.559	-3.16762	0.158497	-19.9853	7.38723e-89	1.69271e-87	62.2189	57.1626	53.7417	484.411	563.822	509.999	51523
FSTL1	249.833	5.10104	0.255413	19.9717	9.7021e-89	2.21961e-87	483.324	478.736	494.231	12.0851	17.6195	13	11167
RFC2	1541.81	1.32065	0.0661962	19.9505	1.48534e-88	3.3927e-87	2273.24	2125.22	2208.21	902.354	835.823	905.998	5982
TOP2A	3411.15	1.13354	0.0568446	19.9411	1.79046e-88	4.08315e-87	4710.6	4464.8	4884.73	2227.69	2003.11	2175.99	7153
CTSA	1031.6	1.62251	0.0816342	19.8754	6.64687e-88	1.51103e-86	1588.84	1475	1607.45	459.234	534.09	524.999	5476
ACADSB	945.697	-1.59217	0.0801153	-19.8735	6.89649e-88	1.56531e-86	460.78	483.84	469.28	1388.78	1365.51	1506	36
COBLL1	797.048	-1.93543	0.0975228	-19.8459	1.19497e-87	2.70798e-86	316.505	293.979	380.03	1233.69	1350.09	1208	22837
DHRS13	1237.57	1.63551	0.0824778	19.8297	1.6496e-87	3.73235e-86	1906.24	1946.59	1762.92	555.914	682.754	570.999	147015
PLXNA2	238.446	4.20674	0.212382	19.8074	2.57133e-87	5.8087e-86	444.549	427.698	484.635	23.1631	28.6316	21.9999	5362
AGAP2	235.884	4.72215	0.238553	19.795	3.29049e-87	7.41003e-86	458.977	463.425	441.449	19.1347	14.3158	18	116986
EHBP1L1	661.843	1.83116	0.0925316	19.7896	3.6606e-87	8.23064e-86	1075.76	1014.64	1009.58	295.078	283.012	292.999	254102
DST	480.885	2.41319	0.121994	19.7812	4.32198e-87	9.70255e-86	847.62	733.926	847.391	171.206	154.17	131	667
MAN1B1	1186.64	-1.44843	0.0732568	-19.7719	5.19405e-87	1.16421e-85	659.16	620.622	628.585	1641.56	1804.89	1765	11253
ENTPD6	1284.86	-1.42762	0.0722139	-19.7694	5.4664e-87	1.22335e-85	733.101	689.013	666.013	1859.09	1968.97	1793	955
DGAT2	433.974	-2.40957	0.121885	-19.7692	5.48061e-87	1.22463e-85	148.784	130.657	132.435	771.432	756.535	663.998	84649
GRIN2D	438.001	7.21531	0.365309	19.7512	7.82687e-87	1.74618e-85	947.711	878.874	784.052	9.06382	3.30365	4.99999	2906
NUPR1	1895.77	-1.36259	0.0690266	-19.7401	9.74995e-87	2.17185e-85	953.121	1087.11	1145.85	2721.16	2800.39	2666.99	26471
CHRM3	399.906	2.4609	0.124714	19.7324	1.1365e-86	2.52381e-85	714.165	638.996	677.529	129.915	117.83	121	1131
SPTBN4	277.685	3.91987	0.198663	19.7312	1.1631e-86	2.57889e-85	509.474	611.435	442.409	37.2624	27.5304	37.9999	57731
ADGRB2	290.385	3.46933	0.175856	19.7282	1.23402e-86	2.73193e-85	536.525	581.833	478.877	43.3049	62.7693	38.9999	576
CPSF4	1342.49	1.37864	0.0698868	19.7268	1.27057e-86	2.80852e-85	1899.93	2026.21	1892.47	733.163	720.195	782.998	10898
PKIB	382.612	-2.5722	0.130419	-19.7226	1.3791e-86	3.04374e-85	107.305	107.18	116.12	683.815	590.252	690.998	5570
TMBIM1	2126.77	1.308	0.0663381	19.7172	1.5351e-86	3.38286e-85	3030.69	3182.73	2878.06	1290.08	1121.04	1258	64114
PSME1	2068.88	1.1633	0.0590421	19.7029	2.03499e-86	4.47759e-85	2826	2797.9	2958.67	1300.15	1224.55	1306	5720
CYB5B	2439.01	1.23547	0.0627183	19.6987	2.21052e-86	4.8564e-85	3394.99	3363.4	3514.32	1381.73	1388.63	1591	80777
SQLE	1366.4	1.41578	0.0718965	19.6918	2.53304e-86	5.55646e-85	1935.1	2072.14	1957.73	773.446	684.956	774.998	6713
BACE2	245.611	4.72589	0.240006	19.6907	2.59198e-86	5.6771e-85	523.901	467.508	428.974	24.1702	12.1134	17	25825
CCDC85C	1848.32	-1.67857	0.0853204	-19.6737	3.62084e-86	7.91852e-85	967.549	947.265	724.553	2695.98	2954.56	2799.99	317762
MOCOS	902.09	-1.58469	0.0806111	-19.6585	4.88923e-86	1.06762e-84	481.52	446.072	425.135	1368.64	1340.18	1351	55034
TPM1	952.138	-1.5522	0.079084	-19.6273	9.04295e-86	1.96866e-84	460.78	485.882	506.707	1457.26	1362.2	1440	7168
IGF1R	1075.69	-1.96308	0.100113	-19.6087	1.30219e-85	2.83059e-84	396.758	482.819	438.57	1505.6	1973.38	1657	3480
FOXO3	1601.66	-1.37115	0.0699564	-19.6001	1.54269e-85	3.34832e-84	933.283	933.995	811.883	2216.61	2352.2	2361.99	2309
SLC1A5	3577.32	-1.01036	0.0515618	-19.5951	1.7038e-85	3.69243e-84	2374.24	2391.64	2354.08	4540.98	4960.98	4841.99	6510
ARMCX4	337.534	2.73565	0.139683	19.5847	2.08658e-85	4.51516e-84	614.073	548.148	598.836	93.6595	81.49	88.9998	100131755
L1CAM	314.078	6.28966	0.321199	19.5818	2.20884e-85	4.77256e-84	604.154	664.515	592.118	10.0709	6.60729	6.99998	3897
PPT2	351.63	2.92345	0.149395	19.5687	2.8615e-85	6.17347e-84	637.518	601.228	625.706	106.752	71.579	66.9998	9374
DARS2	2490.04	1.11108	0.0568119	19.5571	3.58825e-85	7.72977e-84	3351.7	3508.35	3354.06	1576.1	1502.06	1648	55157
HNRNPUL1	3782.81	1.03937	0.0531719	19.5473	4.35102e-85	9.35891e-84	5144.33	5324.28	4799.32	2436.15	2532.8	2459.99	11100
DENND4B	1201.72	1.38877	0.0711537	19.5179	7.73977e-85	1.65984e-83	1726.8	1798.58	1691.9	650.581	690.462	651.998	9909
DGKA	233.547	4.4298	0.226972	19.5169	7.8823e-85	1.68789e-83	445.451	464.446	428.974	26.1844	24.2267	12	1606
KCNC3	279.051	3.19887	0.163908	19.5163	7.97805e-85	1.70586e-83	469.798	545.086	495.191	53.3758	52.8584	57.9999	3748
PRAC1	285.651	-3.45097	0.177067	-19.4896	1.3444e-84	2.87031e-83	51.3982	50.0172	42.2256	594.184	436.081	539.999	84366
PLA2G4F	868.375	-1.7244	0.0885038	-19.4839	1.50296e-84	3.20408e-83	430.122	381.764	397.304	1258.86	1449.2	1293	255189
MARVELD1	1089.79	-1.42305	0.0730888	-19.4701	1.9673e-84	4.1878e-83	578.004	610.414	588.279	1544.88	1579.14	1638	83742
PTPRB	261.806	3.33481	0.171528	19.4418	3.42281e-84	7.27538e-83	495.046	487.923	446.248	52.3688	46.2511	42.9999	5787
SQSTM1	4712.79	-1.01452	0.0521892	-19.4392	3.59894e-84	7.63846e-83	3289.49	3041.86	3028.73	6176.49	6617.21	6122.98	8878
GATAD2B	1089.65	1.45693	0.0749716	19.4331	4.05408e-84	8.59179e-83	1535.63	1625.05	1631.44	551.886	596.859	596.999	57459
EGFL7	220.525	-3.9269	0.202232	-19.4178	5.45919e-84	1.15356e-82	22.5431	32.6643	26.8708	413.915	415.158	411.999	51162
FAR2	243.779	5.14264	0.264941	19.4105	6.2885e-84	1.32685e-82	454.468	465.466	502.868	9.06382	8.80973	21.9999	55711
ZC3H12A	288.922	-3.22647	0.166273	-19.4047	7.04863e-84	1.48506e-82	46.8896	65.3286	55.661	483.404	590.252	491.999	80149
LYNX1	260.971	-3.34474	0.172389	-19.4022	7.38972e-84	1.55465e-82	42.381	59.2041	39.3466	448.156	486.737	489.999	66004
DCXR	2023.59	-1.11817	0.0576711	-19.3887	9.61282e-84	2.01939e-82	1255.2	1280.03	1294.6	2725.19	2725.51	2860.99	51181
PLEKHB2	3110.5	-1.02137	0.0526805	-19.3881	9.73279e-84	2.04161e-82	1996.41	2008.86	2154.46	4242.88	4182.42	4077.99	55041
ATP6V0E1	1533.06	-1.46117	0.0753648	-19.3879	9.76201e-84	2.04477e-82	746.627	787.006	917.447	2282.07	2287.23	2177.99	8992
LRRN1	514.108	-7.94543	0.409846	-19.3864	1.00562e-83	2.10333e-82	1.80345	5.1038	5.75804	1043.35	1029.64	998.998	57633
PDS5B	472.093	-2.16658	0.111909	-19.3603	1.66874e-83	3.48522e-82	160.507	175.571	180.418	817.758	732.308	765.998	23047
TUBB3	559.306	2.39214	0.1236	19.3538	1.89239e-83	3.94659e-82	962.138	1064.65	792.689	181.276	164.081	191	10381
TMUB1	1267.85	1.70877	0.0883087	19.3499	2.04146e-83	4.25133e-82	2108.23	1971.09	1746.6	663.673	538.494	578.999	83590
EPB41L5	430.459	-2.51142	0.129816	-19.3459	2.20654e-83	4.58845e-82	145.177	96.9722	142.032	737.191	711.385	749.998	57669
SSTR5	259.966	3.69582	0.191055	19.3443	2.27748e-83	4.72913e-82	525.705	512.421	409.78	35.2482	39.6438	36.9999	6755
NRM	446.907	2.53432	0.131056	19.3377	2.58775e-83	5.36568e-82	758.349	780.881	748.545	120.851	106.818	166	11270
TMEM164	1127.21	-1.59025	0.0822438	-19.3358	2.68404e-83	5.55731e-82	525.705	610.414	550.852	1588.18	1829.12	1659	84187
FAM20B	1558.33	1.23706	0.0639948	19.3306	2.97025e-83	6.14108e-82	2251.6	2132.37	2180.38	951.701	934.932	898.998	9917
HSPA1A	289.305	5.87989	0.304319	19.3215	3.54538e-83	7.31966e-82	655.553	563.459	487.514	13.0922	13.2146	2.99999	3303
OCRL	2106.02	1.23663	0.0640308	19.313	4.17687e-83	8.59874e-82	2727.71	3078.61	3066.15	1248.79	1238.87	1276	4952
SFXN3	999.07	1.52899	0.0792104	19.3029	5.07621e-83	1.04352e-81	1448.17	1579.12	1425.11	506.567	505.458	529.999	81855
LRRC26	754.447	-1.62921	0.0844944	-19.2818	7.63204e-83	1.56669e-81	371.51	370.536	363.716	1114.85	1154.07	1152	389816
MLPH	2922.84	1.22768	0.0637062	19.271	9.41045e-83	1.92901e-81	4131.7	4243.3	3912.58	1614.37	1916.12	1719	79083
PLS1	373.918	2.41219	0.125225	19.2628	1.10277e-82	2.2573e-81	638.42	635.933	614.19	117.83	121.134	116	5357
AFAP1L1	264.858	5.60104	0.290873	19.256	1.258e-82	2.5714e-81	548.248	562.439	446.248	14.0993	12.1134	5.99999	134265
TTC21B	657.79	-1.80282	0.0936386	-19.253	1.33332e-82	2.72149e-81	297.569	279.688	301.337	1017.16	1076.99	973.998	79809
PLEKHA6	692.924	1.84384	0.0959201	19.2226	2.39324e-82	4.8711e-81	1170.44	1080.98	999.979	299.106	305.037	301.999	22874
ACOT9	279.064	-2.94414	0.1532	-19.2176	2.63647e-82	5.35858e-81	63.1206	59.2041	70.0561	503.546	505.458	472.999	23597
BAG1	1971.23	1.15431	0.0600909	19.2095	3.08337e-82	6.25807e-81	2823.29	2636.62	2699.56	1206.5	1266.4	1195	573
ATF5	434.342	-2.37272	0.123523	-19.2087	3.12846e-82	6.34064e-81	152.391	156.176	113.241	714.028	742.219	727.998	22809
PAK1	324.719	2.78642	0.145091	19.2046	3.38824e-82	6.85749e-81	546.444	602.248	553.731	87.617	68.2754	89.9998	5058
TPD52L1	1402.37	-1.34221	0.0699366	-19.1918	4.32983e-82	8.75088e-81	734.904	843.148	803.246	1964.84	2057.07	2011	7164
LAMC1	9438.34	-1.06404	0.0554978	-19.1727	6.25713e-82	1.26283e-80	6257.96	6014.32	6047.86	11924	14024	12362	3915
GNL1	1455.82	1.33048	0.0694199	19.1657	7.16311e-82	1.44366e-80	2120.85	2134.41	1994.2	870.127	841.329	773.998	2794
MYO5C	1296.84	-1.39744	0.0729311	-19.1611	7.81967e-82	1.57378e-80	691.622	669.618	779.254	1864.13	1919.42	1857	55930
LRP3	1479.82	-1.7559	0.0916788	-19.1527	9.18919e-82	1.84682e-80	780.892	681.868	564.287	2182.37	2464.52	2204.99	4037
GNG4	234.249	3.61038	0.18858	19.1451	1.06321e-81	2.13384e-80	420.203	436.885	442.409	37.2624	29.7328	38.9999	2786
FAM168B	2234.82	-1.08747	0.0568592	-19.1257	1.54419e-81	3.09483e-80	1478.83	1419.88	1391.53	2958.83	3033.85	3125.99	130074
SLC25A23	2559.44	1.0452	0.0546743	19.1168	1.83136e-81	3.66017e-80	3414.83	3559.39	3369.41	1661.7	1722.3	1629	79085
LAMTOR1	1518.04	-1.20981	0.063429	-19.0734	4.19715e-81	8.37684e-80	950.416	889.082	908.81	2104.82	2123.14	2131.99	55004
NEK6	965.143	-1.4818	0.0777003	-19.0708	4.41885e-81	8.8071e-80	491.439	542.023	494.231	1407.91	1406.25	1449	10783
KRT10	329.179	-2.57428	0.134996	-19.0693	4.54008e-81	9.0362e-80	93.7792	104.118	86.3705	565.985	563.822	560.999	3858
TMCO3	650.622	-1.90188	0.0997597	-19.0646	4.97167e-81	9.88155e-80	271.419	242.941	309.015	1020.18	1068.18	991.998	55002
DAP	1653.41	-1.35799	0.071299	-19.0465	7.03038e-81	1.39541e-79	1008.13	914.601	859.867	2387.81	2492.05	2257.99	1611
ADRB2	219.793	-3.89247	0.204553	-19.0292	9.77205e-81	1.93691e-79	29.7569	21.436	31.6692	392.766	393.134	449.999	154
ZNF528	293.143	-3.02448	0.158962	-19.0264	1.03074e-80	2.04021e-79	59.5137	54.1003	78.6931	477.361	535.191	553.999	84436
GAL	279.731	-3.03314	0.159479	-19.019	1.18668e-80	2.34565e-79	47.7913	71.4532	64.2981	482.397	494.446	517.999	51083
DTL	1209	1.47965	0.0779074	18.9924	1.96987e-80	3.88841e-79	1737.62	1854.72	1746.6	571.021	675.045	668.998	51514
CRACR2B	718.494	1.75297	0.0923636	18.979	2.54214e-80	5.01116e-79	1110.92	1170.81	1043.16	313.205	324.859	347.999	283229
HSPA4L	681.582	1.79219	0.09444	18.977	2.64078e-80	5.19846e-79	1124.45	984.012	1064.28	300.113	311.644	304.999	22824
NAT8L	928.411	-1.54131	0.0813076	-18.9565	3.90263e-80	7.67196e-79	476.11	509.359	439.53	1339.43	1393.04	1413	339983
FN3K	307.217	2.71968	0.143598	18.9396	5.37821e-80	1.05439e-78	512.179	547.127	541.255	78.5531	78.1863	85.9998	64122
CDKN2C	1107.95	1.63758	0.0864939	18.9328	6.11637e-80	1.19748e-78	1818.78	1652.61	1558.51	480.383	570.43	566.999	1031
SYT7	1489.33	1.36415	0.0721979	18.8947	1.26205e-79	2.46082e-78	2182.17	2286.5	1967.33	841.928	838.025	819.998	9066
BEX3	2089.68	-1.18117	0.0625134	-18.8947	1.26062e-79	2.46082e-78	1250.69	1288.2	1299.4	2987.03	2695.78	3016.99	27018
OPA1	1108.61	-1.40617	0.0744208	-18.8948	1.25885e-79	2.46082e-78	567.184	616.539	639.142	1617.39	1636.41	1575	4976
ZNF496	742.378	1.62739	0.0861752	18.8847	1.52429e-79	2.96814e-78	1134.37	1144.27	1086.35	365.574	366.705	356.999	84838
IGF2BP3	356.784	2.82553	0.149624	18.8842	1.5385e-79	2.99175e-78	538.329	628.788	709.198	98.695	83.6924	81.9998	10643
MYO18A	2010.33	1.21705	0.0644753	18.8762	1.79127e-79	3.4786e-78	2852.15	2957.14	2624.7	1158.16	1227.86	1242	399687
TMSB4X	232.055	-3.68383	0.195247	-18.8675	2.11034e-79	4.0927e-78	36.9706	35.7266	27.8305	438.085	377.717	475.999	7114
HES6	493.733	-2.51323	0.133219	-18.8654	2.19461e-79	4.25039e-78	157.802	179.654	104.604	826.822	832.519	860.998	55502
HCN2	565.654	2.36911	0.12564	18.8564	2.6058e-79	5.03998e-78	1030.67	1014.64	797.488	157.106	207.029	187	610
TDRP	309.687	-2.92909	0.15555	-18.8306	4.24226e-79	8.1941e-78	55.0051	89.8269	71.9754	575.049	514.268	551.999	157695
PPFIA3	1143.84	1.74537	0.0928208	18.8036	7.05273e-79	1.35862e-77	1885.5	1831.24	1568.1	473.333	596.859	507.999	8541
CAP2	228.368	-3.74664	0.199416	-18.7881	9.45445e-79	1.81884e-77	25.2482	28.5813	41.2659	396.794	471.32	406.999	10486
JAG1	304.913	-6.71422	0.357655	-18.7729	1.25887e-78	2.41858e-77	4.50862	8.16608	4.79836	617.347	594.656	599.999	182
PIK3CD	563.258	-8.32058	0.443323	-18.7687	1.36224e-78	2.61368e-77	3.60689	2.04152	4.79836	1134.99	1100.11	1134	5293
ACAA1	1626.33	-1.20873	0.0644404	-18.7573	1.6865e-78	3.22723e-77	1027.06	974.826	944.318	2197.47	2266.3	2347.99	30
ZNF703	292.272	-2.85113	0.152001	-18.7573	1.689e-78	3.22772e-77	63.1206	86.7646	64.2981	505.56	531.887	501.999	80139
STARD4	433.114	2.26971	0.121164	18.7326	2.68618e-78	5.12655e-77	697.032	668.598	786.931	151.064	142.057	153	134429
CD46	3279.19	1.06212	0.0567157	18.727	2.98108e-78	5.68183e-77	4304.83	4341.29	4659.21	2206.54	1994.3	2168.99	4179
FAM171A1	292.278	-6.57415	0.351606	-18.6975	5.1896e-78	9.87809e-77	6.31206	6.12456	5.75804	580.085	624.389	530.999	221061
RHEBL1	365.309	7.03681	0.376613	18.6845	6.62231e-78	1.25885e-76	660.061	763.528	751.424	4.02837	8.80973	3.99999	121268
GPC6	558.232	1.93744	0.103708	18.6818	6.96779e-78	1.32278e-76	826.88	929.912	899.213	216.525	237.863	238.999	10082
PACSIN1	917.289	1.56814	0.0839677	18.6756	7.82732e-78	1.48399e-76	1423.82	1418.86	1272.53	440.099	483.434	464.999	29993
NRARP	985.743	1.7524	0.0939022	18.6619	1.00993e-77	1.91221e-76	1627.61	1581.16	1351.22	474.34	480.13	399.999	441478
ZNF32	495.808	-2.28656	0.122581	-18.6535	1.18245e-77	2.23593e-76	151.489	202.11	153.548	894.297	820.406	752.998	7580
CRIM1	349.882	2.81026	0.150672	18.6515	1.22836e-77	2.31969e-76	561.773	658.39	617.069	64.4538	93.6033	104	51232
TUB	703.53	-1.68268	0.0902356	-18.6476	1.31994e-77	2.48938e-76	333.638	312.353	356.039	1041.33	1107.82	1070	7275
TRPV6	300.743	-6.69523	0.3592	-18.6393	1.54283e-77	2.90594e-76	4.50862	3.06228	9.59673	555.914	613.377	617.998	55503
LGALS1	683.591	8.62831	0.463524	18.6146	2.44784e-77	4.59849e-76	1306.6	1426	1358.9	7.04964	0	2.99999	3956
HLA-E	690.072	1.76856	0.0951352	18.5899	3.87767e-77	7.26559e-76	1080.26	1118.75	1002.86	318.241	286.316	333.999	3133
CCDC88C	656.506	-1.79909	0.0967903	-18.5875	4.05487e-77	7.57787e-76	314.701	307.249	257.192	1006.08	1009.81	1044	440193
BCL2L1	1240.09	-1.38642	0.0746011	-18.5844	4.29388e-77	8.01412e-76	747.528	674.722	635.303	1749.32	1813.7	1820	598
RGS2	3590.71	12.0242	0.647067	18.5826	4.4411e-77	8.27816e-76	6929.74	7284.14	7325.18	1.00709	2.20243	2	5997
PGAP1	325.232	2.6125	0.140675	18.5711	5.50658e-77	1.02509e-75	567.184	516.504	593.078	87.617	98.0082	88.9998	80055
CES3	220.466	5.11217	0.275445	18.5597	6.81082e-77	1.26625e-75	421.105	453.217	411.7	9.06382	7.70851	20	23491
ECE1	1106.36	1.50897	0.0813097	18.5583	6.98281e-77	1.29655e-75	1773.69	1641.38	1497.09	568	566.025	591.999	1889
ABHD8	382.643	-2.32372	0.125332	-18.5405	9.72794e-77	1.80393e-75	134.357	132.699	115.161	602.241	635.401	675.998	79575
DSC2	535.125	-1.84917	0.0998064	-18.5276	1.23786e-76	2.29251e-75	237.153	236.816	223.604	832.865	830.317	849.998	1824
CENPV	219.085	3.91243	0.211344	18.5121	1.64826e-76	3.04864e-75	422.006	387.889	422.256	31.2198	34.1377	17	201161
ERN1	562.801	-1.84258	0.099596	-18.5006	2.04238e-76	3.77276e-75	251.581	257.231	227.442	859.049	908.503	872.998	2081
TM7SF2	1712.33	-1.16761	0.0631141	-18.5	2.06374e-76	3.80734e-75	1004.52	1094.25	1067.16	2448.24	2347.79	2311.99	7108
PRSS8	537.03	-1.89589	0.102516	-18.4936	2.32629e-76	4.2862e-75	235.35	240.899	206.33	862.07	843.531	833.998	5652
SMPDL3B	341.919	-2.47114	0.133737	-18.4776	3.12806e-76	5.75612e-75	116.322	90.8476	105.564	560.95	574.835	602.999	27293
PROS1	279.295	2.9294	0.158556	18.4755	3.2524e-76	5.97727e-75	505.867	469.55	505.747	75.5319	66.0729	52.9999	5627
PYGL	478.574	2.02843	0.109805	18.473	3.408e-76	6.25524e-75	726.789	790.068	789.81	196.383	178.397	190	5836
HM13	2495.9	-1.01419	0.0549566	-18.4543	4.81478e-76	8.82607e-75	1667.29	1701.61	1590.18	3317.36	3426.98	3271.99	81502
CRABP2	308.715	6.62182	0.358827	18.4541	4.83647e-76	8.85455e-75	655.553	567.542	610.352	5.03546	8.80973	4.99999	1382
TIA1	876.441	1.617	0.0877014	18.4375	6.56718e-76	1.20078e-74	1222.74	1340.26	1403.04	402.837	432.778	456.999	7072
UGDH	2465.69	1.08787	0.059006	18.4366	6.68253e-76	1.22032e-74	3425.65	3142.92	3491.29	1594.23	1600.07	1540	7358
SP140L	202.981	4.35047	0.235989	18.435	6.87804e-76	1.25444e-74	374.215	413.408	373.313	18.1276	19.8219	19	93349
HNRNPUL2	2461.79	1.01249	0.0549511	18.4253	8.22931e-76	1.49899e-74	3395.89	3275.62	3204.35	1634.51	1592.36	1668	221092
HOXA11	226.475	5.42319	0.29437	18.423	8.5864e-76	1.56008e-74	444.549	450.155	433.772	10.0709	3.30365	17	3207
KIF11	1132.99	1.53943	0.0837784	18.3751	2.08018e-75	3.77e-74	1700.65	1584.22	1772.52	636.482	588.049	515.999	3832
STEAP1	2411.64	-1.14213	0.0621782	-18.3687	2.34093e-75	4.23722e-74	1382.34	1590.34	1541.23	3441.23	3271.71	3242.99	26872
MCCC2	2623.18	1.00824	0.0549205	18.3582	2.83731e-75	5.12925e-74	3507.7	3469.56	3536.39	1831.9	1670.54	1723	64087
KCNMA1	1206.6	-10.0742	0.549149	-18.3451	3.61414e-75	6.5254e-74	1.80345	3.06228	1.91935	2378.75	2492.05	2361.99	3778
NOS3	599.422	2.31558	0.126237	18.3431	3.75096e-75	6.76395e-74	1143.38	1013.61	836.834	190.34	232.357	180	4846
ELF4	319.354	2.54588	0.138863	18.3338	4.44857e-75	8.01189e-74	552.756	542.023	541.255	83.5886	92.5021	104	2000
STXBP5L	397.813	-2.24892	0.122856	-18.3053	7.50255e-75	1.34952e-73	133.455	158.218	123.798	662.666	671.742	636.998	9515
AZGP1	198.203	-5.0666	0.276803	-18.304	7.68918e-75	1.38137e-73	14.4276	9.18684	10.5564	383.702	406.349	364.999	563
RPS12	9923.92	-1.04477	0.0572281	-18.2562	1.84544e-74	3.3112e-73	6037.04	6824.8	6580.47	14373.2	12425	13303	6206
LLGL2	1616.3	1.53963	0.0843698	18.2486	2.12299e-74	3.80446e-73	2636.64	2438.6	2139.11	747.262	905.199	830.998	3993
MOB1A	1125	1.34165	0.0736552	18.2152	3.90807e-74	6.98597e-73	1541.95	1606.68	1691.9	646.553	629.895	632.998	55233
NCR3LG1	736.818	1.70991	0.0939087	18.2082	4.43995e-74	7.92692e-73	1032.47	1219.81	1134.33	344.425	335.871	353.999	374383
C1orf115	391.315	-2.46427	0.135417	-18.1976	5.39478e-74	9.61969e-73	146.079	117.387	95.9673	626.411	675.045	686.998	79762
NDUFA10	2239.67	1.03479	0.0568823	18.1917	6.00547e-74	1.06954e-72	2983.8	2993.89	3053.68	1536.82	1412.86	1457	4705
ALDH6A1	1960.77	-1.05349	0.057926	-18.1869	6.55854e-74	1.16659e-72	1295.78	1240.22	1288.84	2700.01	2586.76	2652.99	4329
FAM114A1	499.669	-1.95372	0.107454	-18.182	7.16767e-74	1.27337e-72	185.755	209.256	220.725	826.822	777.458	777.998	92689
PBK	1687.26	1.45193	0.0798558	18.1819	7.18044e-74	1.27406e-72	2418.42	2319.17	2677.49	997.02	799.483	911.998	55872
MYNN	754.453	1.65237	0.0909622	18.1655	9.68585e-74	1.71649e-72	1128.96	1103.44	1202.47	351.475	341.377	398.999	55892
MYRIP	267.954	-3.10604	0.171027	-18.1611	1.04833e-73	1.85554e-72	52.2999	70.4324	45.1046	499.517	515.369	424.999	25924
HMGA1	1160.54	-1.33573	0.0735542	-18.1598	1.07319e-73	1.89488e-72	659.16	704.324	613.231	1665.73	1640.81	1680	3159
LAT2	196.948	4.5422	0.250261	18.1499	1.28744e-73	2.27037e-72	362.493	382.785	387.708	12.0851	17.6195	19	7462
MZT2B	1752.44	-1.0742	0.0592127	-18.1414	1.50134e-73	2.64435e-72	1103.71	1148.35	1134.33	2366.66	2367.61	2393.99	80097
TTC31	496.433	2.11883	0.116931	18.1203	2.20284e-73	3.87516e-72	821.47	815.587	784.052	153.078	189.409	214.999	64427
NEK2	879.688	1.51497	0.0836201	18.1173	2.32839e-73	4.09103e-72	1335.45	1213.68	1360.82	452.184	445.992	469.999	4751
PIM3	1735.54	1.43447	0.0791943	18.1134	2.50005e-73	4.38728e-72	2735.83	2617.23	2246.59	905.375	1014.22	893.998	415116
SFMBT2	198.368	3.92725	0.216832	18.112	2.56471e-73	4.49528e-72	357.082	380.743	379.071	26.1844	23.1255	23.9999	57713
ATP6V0A1	1677.96	1.13564	0.0627228	18.1057	2.87296e-73	5.02943e-72	2303	2328.35	2286.9	991.985	1082.5	1075	535
DUSP2	864.379	1.70102	0.0941481	18.0675	5.74609e-73	1.00469e-71	1423.82	1314.74	1226.46	362.553	453.701	404.999	1844
NDUFB8	1691.37	1.25917	0.0697161	18.0614	6.42085e-73	1.11995e-71	2277.75	2499.84	2381.91	1077.59	926.122	984.998	4714
PTPRG	1226.94	1.36607	0.0757231	18.0403	9.39478e-73	1.63669e-71	1731.31	1832.26	1741.81	747.262	630.997	677.998	5793
AGPAT5	1327.43	1.19463	0.0662223	18.0397	9.50293e-73	1.65353e-71	1807.95	1863.91	1871.36	817.758	800.584	802.998	55326
ETV5	263.872	6.16743	0.341914	18.038	9.80936e-73	1.70479e-71	466.191	600.207	495.191	5.03546	6.60729	9.99998	2119
RNASET2	498.836	-1.94897	0.108077	-18.0332	1.0695e-72	1.85647e-71	227.234	188.841	198.652	778.482	824.811	774.998	8635
JADE2	764.183	1.6981	0.0943847	17.9912	2.28238e-72	3.95228e-71	1258.81	1118.75	1126.66	322.269	376.616	381.999	23338
PCDH20	313.281	2.86954	0.159641	17.975	3.06124e-72	5.29463e-71	620.385	519.567	512.465	65.4609	95.8058	65.9998	64881
ACOT2	1084.54	-1.44895	0.080633	-17.9697	3.36237e-72	5.80847e-71	642.027	528.754	571.965	1609.33	1623.19	1532	10965
EPS8	340.091	2.43991	0.135808	17.9659	3.60075e-72	6.2128e-71	572.594	555.293	594.997	119.844	106.818	90.9998	2059
AFAP1	202.242	-5.4154	0.301728	-17.9479	4.98029e-72	8.5828e-71	11.7224	10.2076	5.75804	412.907	411.855	360.999	60312
HDAC5	970.394	1.66031	0.0925275	17.944	5.34867e-72	9.20662e-71	1513.09	1627.09	1283.08	466.283	465.814	466.999	10014
SLC25A36	1176.19	-1.56549	0.0872835	-17.9356	6.21446e-72	1.06841e-70	548.248	570.605	664.093	1779.53	1595.66	1899	55186
BBC3	417.818	2.68189	0.149615	17.9253	7.48978e-72	1.28613e-70	795.32	788.027	586.36	127.901	90.2997	119	27113
ATIC	3141.49	-1.00703	0.056199	-17.9189	8.39314e-72	1.43954e-70	1969.36	2102.77	2190.93	4058.58	4366.32	4160.99	471
DUSP6	218.93	5.58148	0.311567	17.9142	9.13304e-72	1.56458e-70	424.712	422.595	439.53	5.03546	7.70851	14	1848
CAND2	263.457	6.31256	0.352508	17.9075	1.0297e-71	1.75978e-70	559.97	500.172	500.949	6.04255	6.60729	6.99998	23066
RPP25	249.316	3.45879	0.193147	17.9076	1.02937e-71	1.75978e-70	477.011	494.048	399.224	35.2482	58.3644	31.9999	54913
SSB	1503.53	-1.22723	0.0686615	-17.8737	1.89176e-71	3.22923e-70	855.735	884.999	959.673	2198.48	2092.31	2029.99	6741
PDE9A	411.42	-2.13456	0.119616	-17.8452	3.15079e-71	5.37202e-70	144.276	165.363	148.749	622.382	682.754	704.998	5152
NPTX1	542.758	8.29453	0.464834	17.8441	3.21377e-71	5.47293e-70	1138.88	1072.82	1034.53	3.02127	3.30365	3.99999	4884
TTC39C	186.751	-3.80659	0.213404	-17.8375	3.61447e-71	6.14801e-70	25.2482	25.519	23.9918	365.574	339.174	340.999	125488
SRGAP2B	602.394	1.7683	0.0991565	17.8334	3.88766e-71	6.60489e-70	961.237	910.518	923.205	289.035	243.369	286.999	647135
BSCL2	1152.95	-1.3522	0.0758432	-17.8288	4.22203e-71	7.16451e-70	641.125	625.726	679.448	1568.04	1766.35	1637	26580
BLOC1S6	1187.71	-1.31871	0.0741109	-17.7937	7.91112e-71	1.33931e-69	650.142	651.245	737.988	1661.7	1688.16	1737	26258
BLVRB	1561.23	-1.1027	0.0620248	-17.7784	1.03821e-70	1.75556e-69	977.468	1015.66	983.664	2153.16	2093.41	2143.99	645
ABCD1	983.637	-1.62615	0.0915611	-17.7602	1.4361e-70	2.42552e-69	526.606	503.235	413.619	1478.41	1587.95	1392	215
HSPA2	333.948	7.10219	0.400075	17.7522	1.65829e-70	2.79752e-69	661.865	675.743	651.618	8.05673	4.40486	2	3306
DDX39B	4712.03	1.15497	0.0651623	17.7245	2.71302e-70	4.56612e-69	5857.59	6777.85	6877.01	2822.88	2783.87	3152.99	7919
TRANK1	269.547	2.80536	0.158422	17.7081	3.63119e-70	6.10431e-69	432.827	495.069	487.514	72.5106	58.3644	70.9998	9881
STK26	711.805	1.72072	0.0971907	17.7046	3.86699e-70	6.49312e-69	1110.02	996.262	1170.8	356.51	307.239	329.999	51765
FERMT3	211.155	5.4141	0.306073	17.6889	5.10246e-70	8.54766e-69	390.446	392.993	453.925	7.04964	16.5182	5.99999	83706
SATB2	343.062	2.33865	0.132221	17.6874	5.24148e-70	8.77033e-69	598.744	565.501	553.731	107.759	126.64	106	23314
CTBP2	1386.49	-1.16161	0.0656785	-17.6863	5.34798e-70	8.93814e-69	861.146	832.94	875.221	1940.67	1946.95	1862	1488
GGT7	379.93	2.15411	0.121806	17.6848	5.48683e-70	9.15957e-69	607.761	625.726	627.626	143.007	146.462	129	2686
TNFRSF14	203.759	5.20945	0.294963	17.6614	8.31848e-70	1.38706e-68	366.1	421.574	402.103	8.05673	18.7207	5.99999	8764
GRAMD1A	578.026	-1.86768	0.105754	-17.6606	8.42758e-70	1.40362e-68	271.419	254.169	219.765	899.333	973.475	849.998	57655
IL6R	777.936	-1.49744	0.0848784	-17.6422	1.16891e-69	1.94457e-68	388.643	412.387	420.337	1123.91	1124.34	1198	3570
SOGA1	3080.58	-1.03463	0.0586534	-17.6398	1.21984e-69	2.02696e-68	2000.92	2184.43	1879.04	4063.61	4139.47	4215.99	140710
FAT4	200.439	5.28889	0.300264	17.6142	1.91816e-69	3.18366e-68	366.1	391.972	414.579	10.0709	9.91094	9.99998	79633
TNFRSF19	228.759	-6.14429	0.348949	-17.608	2.13929e-69	3.54658e-68	8.11551	4.08304	6.71771	467.29	406.349	479.999	55504
MRPL20	1599.18	-1.16727	0.0662941	-17.6074	2.16139e-69	3.5791e-68	958.532	1004.43	994.221	2338.47	2093.41	2205.99	55052
MEAF6	1293.13	-1.19817	0.0681175	-17.5898	2.94877e-69	4.87734e-68	758.349	770.674	826.278	1791.62	1793.88	1818	64769
NR2F1	278.772	6.55546	0.372721	17.5881	3.03919e-69	5.02111e-68	603.253	572.646	478.877	7.04964	8.80973	2	7025
KIF1C	3641.4	-1.14083	0.0648701	-17.5863	3.13582e-69	5.17483e-68	2419.32	2344.69	2051.78	4709.16	5325.48	4997.99	10749
B4GALNT1	412.661	2.04877	0.116555	17.5778	3.64516e-69	6.00846e-68	649.241	697.179	647.779	155.092	159.676	167	2583
NAB2	473.568	2.01844	0.114903	17.5665	4.45062e-69	7.32774e-68	782.696	776.798	718.795	198.397	203.725	161	4665
RETSAT	861.766	-1.42921	0.0813975	-17.5584	5.12855e-69	8.43426e-68	481.52	480.778	437.611	1229.66	1295.03	1246	54884
CEP85	684.944	1.57906	0.0899504	17.5548	5.46334e-69	8.97459e-68	978.37	1042.2	1058.52	340.397	350.187	339.999	64793
PLCH1	271.788	2.90412	0.16546	17.5518	5.76567e-69	9.46044e-68	446.353	467.508	524.941	79.5602	58.3644	53.9999	23007
SLF2	607.636	1.78307	0.101654	17.5406	7.0188e-69	1.14773e-67	903.526	886.02	1035.49	267.886	270.899	281.999	55719
SH3BGRL	477.841	-1.84172	0.104997	-17.5407	7.01114e-69	1.14773e-67	200.183	215.38	210.168	736.184	752.13	752.998	6451
ST8SIA4	182.135	4.45616	0.254128	17.5351	7.73054e-69	1.26268e-67	348.065	339.913	356.998	16.1135	18.7207	13	7903
YIF1B	1227.74	-1.20476	0.0688471	-17.4991	1.456e-68	2.37549e-67	723.182	768.632	737.988	1734.21	1669.44	1733	90522
RTN2	220.326	5.64704	0.323367	17.4633	2.72916e-68	4.44763e-67	427.417	500.172	368.514	6.04255	8.80973	11	6253
KIAA0232	901.634	-1.47494	0.0844897	-17.457	3.04632e-68	4.95328e-67	504.063	467.508	458.723	1327.35	1416.16	1236	9778
RPL36	5727.05	-1.00625	0.0576723	-17.4477	3.58166e-68	5.81717e-67	3734.94	4147.35	3541.19	7779.78	7279.04	7879.98	25873
LAMA3	2030.14	-11.3111	0.648396	-17.4448	3.77335e-68	6.12159e-67	2.70517	2.04152	0	3824.93	4386.14	3964.99	3909
INSIG1	1408.28	1.17564	0.0674328	17.4343	4.53309e-68	7.34585e-67	1894.52	1986.4	1976.93	842.935	836.924	911.998	3638
TFPI	251.518	-2.75959	0.158532	-17.4071	7.28502e-68	1.17921e-66	72.1378	62.2664	59.4997	461.248	412.956	440.999	7035
HS6ST1	701.383	-1.88109	0.108081	-17.4044	7.64332e-68	1.23581e-66	341.753	313.373	242.797	1121.9	1158.48	1030	9394
PRRT2	186.832	4.14505	0.238257	17.3974	8.63386e-68	1.3944e-66	339.048	325.622	396.345	22.156	19.8219	18	112476
IFI30	334.526	7.21144	0.414593	17.394	9.15538e-68	1.47697e-66	674.489	630.83	688.085	6.04255	7.70851	0	10437
SLC25A16	470.499	-1.94169	0.111641	-17.3923	9.43461e-68	1.52031e-66	181.246	190.882	211.128	695.9	759.839	783.998	8034
SLC46A1	1362.28	-1.16178	0.066856	-17.3774	1.22379e-67	1.96983e-66	872.868	830.899	820.52	1833.91	1876.47	1939	113235
PLEKHG5	252.049	2.76179	0.158969	17.3732	1.31691e-67	2.11736e-66	430.122	437.906	450.086	72.5106	61.6681	59.9999	57449
RNF5	1186.89	1.27409	0.0734018	17.3577	1.72359e-67	2.76813e-66	1639.33	1776.12	1623.77	696.907	666.236	718.998	6048
S100A13	384.687	2.36	0.136047	17.3469	2.08077e-67	3.33805e-66	560.872	693.096	677.529	109.773	139.854	127	6284
MT1G	198.422	-3.55086	0.204827	-17.3359	2.52276e-67	4.03811e-66	37.8724	26.5398	28.7902	393.773	321.555	381.999	4495
AMZ2	985.351	-1.32651	0.0765183	-17.3359	2.52097e-67	4.03811e-66	568.987	547.127	569.086	1477.4	1365.51	1384	51321
EHD3	194.665	-3.42387	0.197542	-17.3324	2.67966e-67	4.28448e-66	34.2655	31.6436	33.5885	359.532	325.96	382.999	30845
HIF1AN	1399.16	1.17592	0.0678685	17.3264	2.97266e-67	4.73716e-66	1919.77	1915.97	1983.64	811.716	857.847	905.998	55662
MVD	736.433	1.76336	0.101848	17.3136	3.7159e-67	5.91503e-66	1119.04	1243.29	1049.88	322.269	382.122	301.999	4597
NXN	171.002	-4.1799	0.242212	-17.2572	9.88611e-67	1.57195e-65	19.8379	20.4152	13.4354	325.291	305.037	341.999	64359
PRR14L	1365.05	1.19859	0.069586	17.2246	1.73532e-66	2.7562e-65	1916.16	1860.85	1927.02	868.113	850.139	767.998	253143
NLGN1	198.467	5.43911	0.315868	17.2196	1.89384e-66	3.00136e-65	412.087	382.785	369.474	7.04964	4.40486	15	22871
VASP	770.174	1.62358	0.0943428	17.2093	2.25966e-66	3.57325e-65	1266.02	1145.29	1076.75	346.439	397.539	388.999	7408
FAM50B	281.314	2.69774	0.156774	17.2079	2.31711e-66	3.66007e-65	459.879	545.086	457.764	67.4751	72.6802	84.9998	26240
SNAP91	196.026	5.36087	0.31158	17.2055	2.41657e-66	3.81299e-65	361.591	361.349	425.135	10.0709	11.0122	6.99998	9892
SPIRE2	511.77	1.90662	0.11086	17.1984	2.72978e-66	4.29776e-65	778.187	859.48	785.972	187.319	235.66	223.999	84501
STRN4	1630.71	1.19832	0.0696821	17.197	2.79643e-66	4.39789e-65	2396.78	2295.69	2120.88	987.957	1043.95	938.998	29888
TOM1L2	1349.3	-1.19569	0.0695392	-17.1945	2.92102e-66	4.58881e-65	831.389	809.463	818.601	1799.67	1998.71	1838	146691
ZDHHC3	1109.92	-1.2165	0.0707652	-17.1907	3.11918e-66	4.89477e-65	675.391	648.182	679.448	1543.87	1573.64	1539	51304
GPATCH8	989.041	1.3107	0.0762987	17.1785	3.8482e-66	6.0322e-65	1459.89	1398.44	1370.41	577.063	581.442	546.999	23131
DIS3	580.2	1.71744	0.100061	17.164	4.93947e-66	7.73439e-65	889.099	832.94	947.197	278.964	272	260.999	22894
ITM2C	1092.58	1.39245	0.0811556	17.1578	5.49787e-66	8.59938e-65	1518.5	1634.24	1595.94	586.127	551.709	668.998	81618
PLS3	1780.49	1.04588	0.0610237	17.139	7.5967e-66	1.18693e-64	2435.55	2302.83	2458.68	1166.21	1138.66	1181	5358
MZT1	555.571	2.07998	0.121475	17.1228	1.00391e-65	1.56684e-64	917.954	794.151	984.624	213.503	176.195	246.999	440145
MYO1D	1687.88	1.10528	0.0645635	17.1193	1.06594e-65	1.66185e-64	2390.47	2357.96	2165.02	1073.56	1080.29	1060	4642
ERCC2	947.029	1.40301	0.0820527	17.0989	1.51299e-65	2.35627e-64	1376.03	1468.87	1278.28	526.709	525.28	506.999	2068
SOX12	1575.6	-1.42516	0.0833836	-17.0916	1.7132e-65	2.66519e-64	940.497	901.331	722.633	2212.58	2421.57	2254.99	6666
ATP10D	215.273	5.94136	0.347675	17.0888	1.7975e-65	2.79331e-64	436.434	409.325	425.135	5.03546	7.70851	7.99998	57205
TAP1	1060.61	1.36322	0.0797829	17.0866	1.86629e-65	2.89708e-64	1611.38	1563.8	1406.88	569.007	604.567	607.998	6890
SLC9A3R1	1269.81	-1.42665	0.0836296	-17.0592	2.98789e-65	4.63316e-64	742.118	717.594	605.553	1701.98	1921.62	1930
TP53INP1	2363.97	-1.0864	0.063689	-17.0579	3.0515e-65	4.7267e-64	1397.67	1526.04	1618.01	3084.72	3355.4	3201.99	94241
STIM1	931.347	-1.45111	0.0850818	-17.0555	3.18117e-65	4.92227e-64	516.687	530.795	449.127	1285.05	1386.43	1420	6786
GNG5	1254.15	-1.27271	0.0746642	-17.0458	3.75842e-65	5.8092e-64	681.703	759.445	762.94	1878.23	1692.57	1750	2787
CKMT1B	2395.58	1.0758	0.063138	17.0389	4.22957e-65	6.53043e-64	3161.44	3339.93	3246.57	1612.35	1612.18	1401	1159
CENPN	2651.69	-1.05426	0.0619045	-17.0304	4.89104e-65	7.53555e-64	1688.03	1748.56	1734.13	3373.76	3891.7	3473.99	55839
CILP2	206.025	5.49075	0.322513	17.0249	5.36912e-65	8.26327e-64	458.075	427.698	323.41	8.05673	9.91094	8.99998	148113
PIK3R2	2353.67	-1.20602	0.0708465	-17.023	5.54354e-65	8.5226e-64	1582.52	1390.27	1295.56	3187.44	3484.25	3181.99	5296
CTSC	373.934	2.30177	0.13522	17.0224	5.60138e-65	8.60234e-64	643.83	619.601	602.674	154.085	102.413	121	1075
HSPB6	373.863	7.61541	0.447389	17.0219	5.65136e-65	8.66983e-64	760.153	774.757	696.722	6.04255	5.50608	0	126393
TMEM94	461.806	-1.88854	0.11102	-17.0109	6.82017e-65	1.04407e-63	192.969	217.422	179.459	754.311	703.677	722.998	9772
KCNQ4	401.314	2.13208	0.125469	16.9929	9.27382e-65	1.41667e-63	684.408	693.096	583.481	148.042	139.854	159	9132
FGFR3	419.062	2.26616	0.133375	16.9909	9.59087e-65	1.46355e-63	762.858	690.034	627.626	122.865	173.992	137	2261
MAPK11	347.015	2.22175	0.130798	16.9861	1.03995e-64	1.58527e-63	568.987	582.854	562.368	104.738	132.146	131	5600
DOCK3	311.945	2.5157	0.148221	16.9726	1.30956e-64	1.99245e-63	458.977	556.314	577.723	91.6453	98.0082	88.9998	1795
GSN	737.088	3.78543	0.223032	16.9726	1.30984e-64	1.99245e-63	1412.1	1447.44	1263.89	69.4893	104.615	125	2934
NAB1	277.996	2.53401	0.14952	16.9476	2.00438e-64	3.03611e-63	442.746	487.923	491.352	78.5531	91.4009	75.9998	4664
CALHM2	173.795	4.08548	0.241082	16.9464	2.04442e-64	3.0935e-63	342.655	332.768	309.015	15.1064	24.2267	19	51063
ATP1B1	2752.34	1.09411	0.0645792	16.9422	2.19856e-64	3.32324e-63	3906.26	3508.35	3829.09	1753.35	1892.99	1624	481
NCOA1	589.734	-1.66533	0.0983915	-16.9255	2.91818e-64	4.40636e-63	268.713	290.917	288.861	937.602	917.313	834.998	8648
RGPD8	220.9	3.23886	0.191364	16.9251	2.93738e-64	4.43071e-63	377.822	376.66	444.328	35.2482	36.3401	54.9999	727851
HIBADH	1745.94	1.09674	0.064826	16.9182	3.30202e-64	4.97551e-63	2385.06	2392.66	2360.79	1200.45	1084.7	1052	11112
TRIM7	218.722	3.10622	0.18362	16.9165	3.40026e-64	5.11818e-63	410.284	394.013	371.393	55.39	46.2511	34.9999	81786
ANTXR1	351.698	2.29222	0.135528	16.9133	3.59203e-64	5.40119e-63	641.125	539.982	571.005	104.738	123.336	130	84168
LRRC58	1865.35	-1.11547	0.0659616	-16.9109	3.73912e-64	5.61649e-63	1161.42	1142.23	1231.26	2608.37	2369.82	2678.99	116064
BCKDHA	924.681	1.33528	0.0791736	16.8652	8.10947e-64	1.21558e-62	1382.34	1292.28	1298.44	503.546	527.482	543.999	593
AHR	269.218	2.6068	0.154615	16.86	8.86325e-64	1.32718e-62	501.358	430.761	454.885	72.5106	84.7936	70.9998	196
TFAM	1047.24	-1.32631	0.0787062	-16.8514	1.02389e-63	1.53158e-62	574.398	613.477	604.594	1540.85	1383.13	1567	7019
PRMT6	1734.59	-1.00969	0.0599477	-16.8428	1.18463e-63	1.77019e-62	1174.95	1162.65	1116.1	2350.55	2288.33	2314.99	55170
MAFF	192.82	3.61986	0.215004	16.8362	1.32414e-63	1.97659e-62	370.608	390.951	308.055	24.1702	34.1377	28.9999	23764
SFXN2	669.005	-1.75559	0.104366	-16.8214	1.70034e-63	2.53291e-62	250.679	337.872	330.127	1056.44	1010.92	1028	118980
ITPR1	197.009	-3.84213	0.228409	-16.8213	1.70396e-63	2.53567e-62	13.5258	31.6436	32.6289	424.993	329.263	349.999	3708
PCBD1	1578.02	-1.04921	0.0624141	-16.8104	2.04769e-63	3.04403e-62	1009.93	1055.47	1020.13	2183.37	2080.2	2118.99	5092
NDRG4	182.942	3.75809	0.223578	16.8089	2.10106e-63	3.12014e-62	336.343	377.681	308.055	20.1418	26.4292	28.9999	65009
DTNB	396.768	-1.96255	0.116827	-16.7988	2.48902e-63	3.69248e-62	175.836	158.218	151.628	630.439	625.491	638.998	1838
OCLN	727.003	-1.42534	0.0848966	-16.7891	2.93044e-63	4.34284e-62	401.267	380.743	401.143	1066.51	1048.36	1064	100506658
NUDT8	494.167	-1.92014	0.1144	-16.7844	3.17211e-63	4.69617e-62	230.841	194.965	192.894	732.155	861.151	752.998	254552
KIF2C	1751.81	1.06543	0.0635812	16.757	5.03659e-63	7.44877e-62	2508.59	2289.56	2313.77	1119.89	1121.04	1158	11004
CAT	1384.21	-1.15821	0.0691774	-16.7426	6.41116e-63	9.47193e-62	828.683	823.753	917.447	1972.89	1887.48	1875	847
IER2	2098.63	1.32122	0.0790355	16.7168	9.89251e-63	1.46003e-61	3203.82	3121.48	2665.97	1096.72	1324.76	1179	9592
HDAC11	230.335	-2.93798	0.176067	-16.6867	1.63809e-62	2.4127e-61	63.1206	42.8719	52.782	402.837	450.397	369.999	79885
TIMMDC1	1695.45	-1.00694	0.0603615	-16.6818	1.77648e-62	2.61386e-61	1091.08	1152.44	1137.21	2280.05	2272.91	2238.99	51300
ENTPD5	685.411	-1.51485	0.0908099	-16.6815	1.78625e-62	2.62555e-61	356.181	343.996	365.635	955.73	1021.93	1069	957
TRIM56	1513.05	1.17273	0.0703721	16.6647	2.36782e-62	3.47329e-61	2135.28	2205.86	1947.18	941.63	961.361	886.998	81844
ZNF672	1608.08	1.33253	0.0799755	16.6617	2.48969e-62	3.64834e-61	2571.71	2294.67	2039.3	892.283	919.515	930.998	79894
KCTD15	722.269	-1.41471	0.0849109	-16.6611	2.51208e-62	3.67741e-61	392.25	403.2	386.748	1042.34	1067.08	1042	79047
SLC9A7	550.473	-1.63393	0.0980805	-16.6591	2.60027e-62	3.80263e-61	273.222	269.481	261.991	795.602	854.543	847.998	84679
PSPH	1052.44	-1.23083	0.0738988	-16.6556	2.75497e-62	4.02477e-61	620.385	661.452	605.553	1458.27	1458.01	1511	5723
ASRGL1	638.157	1.53666	0.0922645	16.655	2.78543e-62	4.06514e-61	983.78	933.995	929.923	340.397	313.846	326.999	80150
KIF13B	703.984	1.45674	0.0875167	16.6453	3.27112e-62	4.76914e-61	1071.25	1004.43	1020.13	381.688	374.413	371.999	23303
CCNA2	1673.48	1.2431	0.0746908	16.6433	3.38485e-62	4.92996e-61	2351.69	2290.59	2418.37	1020.18	871.062	1089	890
MGMT	227.29	-6.55235	0.393887	-16.6351	3.88155e-62	5.64768e-61	4.50862	6.12456	3.83869	438.085	437.183	473.999	4255
SESN3	1099.64	-1.23083	0.0739971	-16.6335	3.98389e-62	5.79072e-61	656.454	622.664	691.924	1568.04	1487.74	1571	143686
UBE2E3	1202.25	1.14022	0.0686262	16.6149	5.43253e-62	7.88841e-61	1631.22	1658.73	1672.71	767.404	733.41	749.998	10477
SCAMP4	2169.8	-1.01434	0.0610617	-16.6118	5.7268e-62	8.30732e-61	1514.89	1370.88	1423.19	2915.53	3017.33	2776.99	113178
SH3GL2	165.834	3.88574	0.234082	16.5999	6.97881e-62	1.01133e-60	310.193	304.186	317.652	21.1489	19.8219	21.9999	6456
RHPN2	899.189	-1.45332	0.0876194	-16.5867	8.69077e-62	1.25815e-60	477.011	509.359	456.804	1217.57	1440.39	1294	85415
SERF1B	446.344	-1.9059	0.114932	-16.5829	9.25812e-62	1.33894e-60	193.87	191.903	178.499	691.872	651.92	769.998	728492
FOS	172.424	3.9747	0.239763	16.5776	1.0113e-61	1.4611e-60	299.372	339.913	333.966	25.1773	12.1134	23.9999	2353
GOLGA2	1449.52	1.10062	0.0663945	16.577	1.02202e-61	1.47512e-60	2058.63	1986.4	1885.76	910.411	934.932	920.998	2801
TMED7-TICAM2	190.141	3.51224	0.211944	16.5715	1.11955e-61	1.61426e-60	385.937	302.145	360.837	27.1915	29.7328	34.9999	100302736
TPBG	274.519	6.92486	0.418032	16.5654	1.23991e-61	1.78601e-60	587.022	504.255	542.215	2.01418	6.60729	4.99999	7162
ITPR3	1845.61	1.2209	0.0737445	16.5558	1.45353e-61	2.09163e-60	2571.71	2809.13	2367.51	1062.48	1194.82	1068	3710
RNASE4	250.57	2.90526	0.175512	16.553	1.52216e-61	2.1882e-60	451.763	470.57	404.982	65.4609	39.6438	70.9998	6038
GRN	2139.13	1.06813	0.0645444	16.5488	1.63384e-61	2.3464e-60	2953.14	3042.89	2693.8	1308.21	1422.77	1414	2896
CERS6	1443.21	-1.16661	0.0705284	-16.541	1.85946e-61	2.66776e-60	874.671	829.878	963.511	1933.62	2008.62	2048.99	253782
GBA	1792.19	1.02189	0.0618136	16.5318	2.16504e-61	3.10308e-60	2366.12	2431.45	2407.82	1127.94	1172.79	1247
MPP5	1097.91	-1.28436	0.0777001	-16.5297	2.24094e-61	3.20868e-60	666.373	579.792	669.851	1595.23	1580.24	1496
FAM102A	708.419	-1.56102	0.0945372	-16.5123	2.99379e-61	4.27812e-60	367.903	380.743	327.248	977.886	1117.73	1079
TCEAL9	370.388	2.29861	0.139228	16.5097	3.12404e-61	4.45982e-60	635.715	593.061	618.029	154.085	124.437	96.9998	51186
MAPKAPK3	1055.61	-1.32994	0.0806162	-16.4971	3.84762e-61	5.48734e-60	658.258	563.459	579.642	1593.22	1459.11	1480	7867
DIRAS1	868.841	1.45282	0.0881344	16.4842	4.7668e-61	6.79151e-60	1305.69	1346.38	1166	489.446	473.523	431.999	148252
CRIP1	371.167	7.74305	0.470021	16.4739	5.65527e-61	8.04939e-60	789.909	777.819	648.739	4.02837	5.50608	0.999998	1396
PHF3	688.717	1.49305	0.0906427	16.4718	5.85372e-61	8.32362e-60	1016.24	1001.37	1031.65	391.759	351.288	339.999	23469
PDK1	456.096	-1.96983	0.119656	-16.4624	6.829e-61	9.70082e-60	206.495	184.758	165.064	744.241	653.021	782.998	5163
TSPAN13	1357.31	-1.16359	0.0707205	-16.4533	7.93778e-61	1.12537e-59	850.325	774.757	887.697	1898.37	1813.7	1919	27075
TNS2	267.001	2.53086	0.153974	16.437	1.04001e-60	1.47301e-59	481.52	443.01	440.49	68.4822	92.5021	75.9998	23371
KAZALD1	475.854	1.90561	0.11598	16.4305	1.1561e-60	1.63582e-59	818.765	728.823	705.359	176.241	216.939	208.999	81621
UBE2E2	623.204	-1.51875	0.0924597	-16.426	1.24559e-60	1.76072e-59	319.21	334.809	313.813	953.716	888.681	928.998	7325
TPGS2	1667.97	1.10643	0.0673648	16.4244	1.27921e-60	1.80646e-59	2253.41	2273.23	2308.97	1115.86	961.361	1095	25941
DBT	1507.61	-1.21105	0.0737833	-16.4136	1.52927e-60	2.15747e-59	951.318	815.587	960.632	2202.51	2008.62	2106.99	1629
ARHGAP31	167.929	4.78868	0.291896	16.4054	1.74898e-60	2.46261e-59	348.967	345.017	278.305	10.0709	13.2146	12	57514
ZNF687	981.147	1.36305	0.0830864	16.4052	1.75675e-60	2.47112e-59	1459.89	1487.25	1291.72	570.014	555.013	522.999	57592
DTNA	180.213	3.32302	0.202712	16.3928	2.15173e-60	3.02377e-59	330.932	312.353	339.724	33.234	33.0365	31.9999	1837
IRF2BP2	1249.55	1.31651	0.0804738	16.3595	3.72359e-60	5.21738e-59	1876.49	1882.28	1590.18	713.021	743.321	691.998	359948
SASH1	933.821	-1.32752	0.0811599	-16.3568	3.89019e-60	5.44022e-59	545.542	553.252	498.07	1329.36	1269.7	1407	23328
SPRED2	653.315	1.52788	0.0935734	16.3282	6.21972e-60	8.68949e-59	976.566	991.158	942.398	352.482	351.288	305.999	200734
PPIP5K1	1692.24	1.01663	0.0623252	16.3117	8.14595e-60	1.13696e-58	2330.05	2233.42	2230.28	1077.59	1165.09	1117	9677
TTLL12	2604.33	-1.1576	0.0709779	-16.3092	8.48481e-60	1.18311e-58	1719.59	1663.84	1451.98	3364.69	3904.91	3520.99	23170
RTCA	668.617	-1.50084	0.092124	-16.2915	1.13428e-59	1.57856e-58	340.851	346.038	360.837	1056.44	941.539	965.998	8634
FDPS	2696.96	1.02253	0.0627806	16.2874	1.21343e-59	1.68708e-58	3405.81	3779.87	3659.23	1665.73	1764.15	1907	2224
HCN3	184.36	3.3913	0.208241	16.2854	1.25288e-59	1.73857e-58	330.932	376.66	302.297	33.234	33.0365	29.9999	57657
TSPOAP1	186.028	3.47717	0.213609	16.2781	1.41078e-59	1.95579e-58	396.758	316.436	310.934	29.2057	30.834	31.9999	9256
TMEM184A	948.61	-1.5087	0.0927402	-16.2681	1.66318e-59	2.30349e-58	532.017	472.612	474.078	1293.11	1586.85	1333	202915
EPHA6	283.469	-2.3375	0.143735	-16.2625	1.82088e-59	2.51946e-58	103.698	82.6815	94.0479	482.397	445.992	491.999	285220
TNFRSF12A	341.034	2.19919	0.135243	16.2611	1.86304e-59	2.57286e-58	520.294	548.148	611.311	113.801	137.652	115	51330
SCRIB	2705.28	1.09411	0.0672891	16.2598	1.90305e-59	2.62559e-58	3947.74	3772.73	3331.98	1720.11	1818.11	1641	23513
PPCS	727.294	-1.49396	0.0919112	-16.2543	2.08094e-59	2.86827e-58	376.019	409.325	358.918	1079.6	999.904	1140	79717
MFSD13A	359.862	2.34312	0.14416	16.2536	2.10607e-59	2.90013e-58	641.125	594.082	567.166	103.73	153.069	99.9998	79847
TRIM49D1	155.554	-4.7075	0.28997	-16.2345	2.878e-59	3.95931e-58	11.7224	5.1038	17.2741	301.12	273.101	324.999	399939
PTCD1	1141.45	1.21616	0.0749161	16.2336	2.91807e-59	4.01061e-58	1590.64	1690.38	1507.65	683.815	666.236	709.998	26024
TJP3	451.901	2.20963	0.136178	16.226	3.30043e-59	4.5318e-58	811.551	732.906	684.247	185.305	178.397	119	27134
AP3B2	211.914	6.24585	0.385149	16.2167	3.84095e-59	5.26895e-58	386.839	429.74	438.57	4.02837	3.30365	8.99998	8120
HPRT1	858.68	1.30863	0.0807146	16.213	4.07992e-59	5.59143e-58	1192.98	1212.66	1264.85	475.347	492.243	513.999	3251
MSTO1	685.298	-1.5471	0.095495	-16.2008	4.97613e-59	6.81317e-58	311.996	349.1	387.708	1026.23	1052.76	983.998	55154
SLITRK5	236.902	6.60107	0.407777	16.188	6.13331e-59	8.38957e-58	416.596	477.716	512.465	4.02837	6.60729	3.99999	26050
RAB15	394.318	-1.87575	0.115899	-16.1844	6.49762e-59	8.87946e-58	161.408	176.591	168.902	596.198	639.806	622.998	376267
COX7A2L	1065.95	-1.19158	0.0737141	-16.1649	8.91684e-59	1.21624e-57	646.535	662.473	639.142	1493.52	1415.06	1539	9167
ETV4	462.049	8.38292	0.518596	16.1647	8.95351e-59	1.22009e-57	924.266	957.473	881.939	1.00709	6.60729	0.999998	2118
MPP2	839.163	-1.60989	0.0997616	-16.1374	1.39358e-58	1.89543e-57	452.665	446.072	343.563	1169.23	1310.45	1313	4355
FLNA	6351.2	-1.87027	0.115974	-16.1266	1.65824e-58	2.25327e-57	3010.85	2815.26	2357.92	9492.84	10742.4	9687.98	2316
DLX1	157.696	4.17767	0.259287	16.1122	2.09582e-58	2.84518e-57	321.013	272.543	303.257	21.1489	13.2146	15	1745
LYPLAL1	566.158	-1.56721	0.0972945	-16.1079	2.24414e-58	3.04365e-57	293.962	277.647	285.023	802.652	877.669	859.998	127018
PLEKHH1	1123.22	-1.24653	0.0773889	-16.1073	2.26707e-58	3.07186e-57	635.715	720.656	642.981	1663.71	1569.23	1507	57475
KBTBD2	681.919	1.45572	0.0904357	16.0967	2.6889e-58	3.64e-57	1039.69	998.303	960.632	355.503	352.389	384.999	25948
SGCE	372.209	7.90034	0.491429	16.0763	3.74265e-58	5.06172e-57	729.494	757.404	737.028	3.02127	3.30365	2.99999	8910
C1orf56	167.001	3.59803	0.223841	16.074	3.87958e-58	5.24198e-57	321.013	323.581	281.184	29.2057	22.0243	24.9999	54964
AURKB	924.151	1.30549	0.0812822	16.0612	4.76951e-58	6.43839e-57	1247.98	1367.82	1332.99	562.964	502.154	530.999	9212
GPR35	179.171	3.57927	0.223016	16.0494	5.77256e-58	7.78512e-57	366.1	330.726	294.619	20.1418	37.4413	25.9999	2859
PRPH	190.955	5.83985	0.363995	16.0438	6.32027e-58	8.50783e-57	403.972	406.262	315.732	8.05673	7.70851	3.99999	5630
ICAM5	573.062	8.88927	0.554465	16.0322	7.61941e-58	1.0247e-56	1239.87	1194.29	997.1	2.01418	1.10122	3.99999	7087
IRF2BP1	1210.39	1.65837	0.103464	16.0286	8.07336e-58	1.08474e-56	2066.75	1943.53	1503.81	562.964	645.312	539.999	26145
CENPH	726.602	1.54912	0.0968493	15.9951	1.38192e-57	1.85329e-56	1081.17	1008.51	1160.24	357.517	339.174	412.999	64946
SHROOM2	623.973	-1.58513	0.0991285	-15.9907	1.48455e-57	1.98723e-56	325.522	337.872	272.547	926.524	972.373	908.998	357
DECR1	818.3	1.34038	0.0838233	15.9906	1.48685e-57	1.98845e-56	1169.53	1221.85	1128.57	487.432	461.409	440.999	1666
RASSF8	269.616	2.38728	0.1494	15.9791	1.78685e-57	2.38523e-56	445.451	431.781	480.796	95.6737	86.996	76.9998	11228
HOXC10	154.729	4.70817	0.294829	15.9692	2.09617e-57	2.79554e-56	293.962	288.875	310.934	12.0851	16.5182	5.99999	3226
FPGS	1186.83	-1.24228	0.0778907	-15.949	2.89616e-57	3.85887e-56	759.251	713.511	642.021	1614.37	1760.84	1631	2356
PARVA	317.02	2.16774	0.135954	15.9447	3.10311e-57	4.13078e-56	524.803	555.293	475.998	113.801	111.223	121	55742
MYEF2	693.377	1.68377	0.10565	15.9373	3.49112e-57	4.643e-56	1111.82	1040.15	1022.05	374.638	267.595	343.999	50804
TST	543.172	-1.71182	0.107446	-15.932	3.80085e-57	5.05025e-56	282.239	247.024	232.241	765.389	850.139	881.998	7263
EIF4EBP3	332.884	-2.058	0.129195	-15.9294	3.9605e-57	5.25268e-56	115.421	130.657	141.072	519.659	538.494	551.999	8637
ZFP36L2	888.814	1.68763	0.105958	15.9273	4.09543e-57	5.42663e-56	1549.16	1365.78	1153.53	384.709	464.713	414.999	678
ATF6B	569.904	1.57026	0.0986306	15.9206	4.55756e-57	6.03342e-56	875.573	875.812	806.125	280.978	303.936	276.999	1388
MED13L	1230.22	1.14864	0.0721574	15.9185	4.71386e-57	6.2346e-56	1697.94	1620.97	1767.72	802.652	762.041	729.998	23389
MEGF8	1975.27	1.1651	0.0732046	15.9156	4.93618e-57	6.52265e-56	2899.04	2879.56	2417.42	1178.3	1254.28	1223	1954
CNPY2	1491.3	-1.10189	0.0692405	-15.914	5.06537e-57	6.68108e-56	877.377	1011.57	956.793	2061.52	1964.57	2075.99	10330
TRIB3	2837.74	-1.04389	0.0656026	-15.9123	5.20469e-57	6.85856e-56	1929.69	1990.48	1641.04	3772.56	3891.7	3800.99	57761
RPL36AL	1468.18	-1.05064	0.0660781	-15.9	6.339e-57	8.33804e-56	975.664	963.597	928.963	2078.64	1917.22	1945	6166
NIFK	527.384	-1.55801	0.0980327	-15.8928	7.11315e-57	9.33926e-56	263.303	266.418	272.547	776.467	789.572	795.998	84365
EXOC3L1	153.51	4.37045	0.275966	15.8369	1.73093e-56	2.26644e-55	272.32	313.373	292.7	7.04964	17.6195	18	283849
ST14	2467.58	-1.04827	0.0661997	-15.8349	1.78624e-56	2.33673e-55	1694.34	1668.94	1461.58	3194.49	3537.1	3248.99	6768
PRSS16	237.296	2.80047	0.176997	15.8221	2.18962e-56	2.85922e-55	392.25	463.425	388.667	49.3475	77.0851	52.9999	10279
PVR	1397.08	1.04932	0.0663287	15.82	2.26365e-56	2.95321e-55	1936	1896.57	1819.54	919.474	879.871	930.998	5817
BCL9L	2594.92	1.05162	0.0664865	15.817	2.37429e-56	3.09475e-55	3789.94	3499.16	3212.02	1622.42	1783.97	1662	283149
BNIP3	1524.24	-1.2354	0.0781653	-15.805	2.87394e-56	3.74263e-55	981.075	955.431	789.81	2234.74	2071.39	2112.99	664
FYCO1	1345.22	-1.06897	0.0676783	-15.7949	3.37206e-56	4.38337e-55	860.244	912.559	832.996	1814.78	1868.76	1782	79443
TFDP1	1763.84	1.03649	0.0656637	15.7849	3.95459e-56	5.13134e-55	2336.36	2404.91	2375.19	1210.52	1056.07	1200	7027
CD3EAP	728.393	1.53271	0.0971482	15.777	4.47888e-56	5.80117e-55	1201.1	991.158	1054.68	382.695	388.729	351.999
ZSWIM5	174.952	3.16215	0.200451	15.7752	4.61251e-56	5.96888e-55	318.308	324.602	301.337	32.2269	35.2389	37.9999	57643
CAMK2N2	185.612	2.99371	0.189956	15.76	5.8616e-56	7.57847e-55	338.146	327.664	323.41	43.3049	45.1498	35.9999	94032
HBP1	979.308	1.25323	0.079534	15.7572	6.13358e-56	7.923e-55	1355.29	1347.4	1437.59	578.07	538.494	618.998	26959
TINAGL1	150.504	4.13412	0.262595	15.7433	7.63289e-56	9.83324e-55	302.979	277.647	273.507	10.0709	19.8219	19	64129
MBNL2	149.496	4.80205	0.305476	15.7199	1.10469e-55	1.42059e-54	292.158	268.46	305.176	10.0709	12.1134	8.99998	10150
NOM1	835.632	1.2887	0.0820466	15.707	1.35486e-55	1.7392e-54	1174.95	1214.7	1168.88	491.461	454.802	508.999	64434
TAOK3	1437.3	-1.14394	0.0728942	-15.6932	1.68463e-55	2.16058e-54	954.023	809.463	921.286	1902.4	2052.67	1984	51347
TMEM179	185.21	2.97636	0.189731	15.6872	1.84932e-55	2.36549e-54	318.308	346.038	321.49	39.2766	45.1498	40.9999	388021
DEAF1	610.935	-1.47988	0.0943468	-15.6855	1.89971e-55	2.42778e-54	339.95	326.643	300.377	897.318	928.325	872.998	10522
SCN8A	160.921	3.9646	0.25279	15.6834	1.96568e-55	2.50986e-54	266.91	336.851	303.257	11.078	26.4292	20.9999	6334
C11orf71	442.131	-1.8164	0.115818	-15.6832	1.9709e-55	2.5143e-54	179.443	205.173	202.491	624.397	710.284	730.998	54494
TIMM50	1426.85	-1.07771	0.0687997	-15.6645	2.64434e-55	3.37042e-54	950.416	946.244	855.068	1914.48	2011.92	1883	92609
SMCO4	680.531	-1.4625	0.0937082	-15.6069	6.53066e-55	8.31648e-54	350.77	354.204	381.95	1022.2	1056.07	917.998	56935
PRRT3	346.597	2.48775	0.159439	15.6032	6.92363e-55	8.80911e-54	644.732	593.061	526.86	71.5035	113.425	130	285368
STARD3NL	1163.02	1.24435	0.0798223	15.5891	8.64025e-55	1.09835e-53	1532.93	1602.59	1772.52	724.099	642.009	703.998	83930
EGFR	825.416	-1.25182	0.080374	-15.5749	1.07768e-54	1.36753e-53	496.849	489.965	477.917	1168.23	1126.54	1193	1956
SOX9	236.427	2.44556	0.157021	15.5748	1.08048e-54	1.36988e-53	413.891	398.096	386.748	78.5531	68.2754	72.9998	6662
VASN	147.475	-4.46503	0.286985	-15.5584	1.39502e-54	1.76556e-53	16.231	14.2906	7.67738	266.879	334.77	244.999	114990
JPH3	206.73	6.40407	0.411753	15.5532	1.51385e-54	1.91426e-53	462.584	406.262	356.998	4.02837	5.50608	4.99999	57338
CIB2	188.249	6.1656	0.39702	15.5297	2.18363e-54	2.75877e-53	376.019	366.453	371.393	3.02127	6.60729	5.99999	10518
GOLGA3	2107.76	-1.00995	0.0650515	-15.5254	2.33582e-54	2.94847e-53	1438.25	1477.04	1281.16	2694.98	2841.14	2913.99	2802
SUCLG2	1383.82	-1.02004	0.065716	-15.522	2.46247e-54	3.10288e-53	934.185	910.518	897.294	1919.52	1810.4	1831	8801
CDH24	369.659	2.35485	0.151821	15.5107	2.93837e-54	3.69932e-53	672.685	674.722	508.626	144.014	96.907	121	64403
PNCK	161.361	5.44387	0.350985	15.5103	2.95648e-54	3.71886e-53	296.667	352.162	297.498	4.02837	8.80973	8.99998	139728
ARRDC3	608.337	-1.65982	0.107048	-15.5055	3.18645e-54	4.00463e-53	247.974	308.269	322.45	935.588	856.746	978.998	57561
CPE	996.577	1.17188	0.0756478	15.4912	3.97874e-54	4.99164e-53	1404.88	1388.23	1348.34	644.538	603.466	589.999	1363
EML4	1135.88	1.18829	0.0767234	15.488	4.18027e-54	5.23991e-53	1620.4	1516.85	1597.85	676.765	755.434	647.998	27436
CRISP3	221.221	2.70336	0.174645	15.4791	4.79869e-54	6.00985e-53	396.758	363.391	390.587	46.3262	57.2632	72.9998	10321
ADGRL2	266.699	2.36815	0.153132	15.4648	5.99841e-54	7.50584e-53	412.989	424.636	502.868	85.6028	88.0973	85.9998	23266
H6PD	1157.71	-1.21199	0.0783843	-15.4621	6.25246e-54	7.81693e-53	720.477	752.3	621.868	1607.32	1657.33	1587	9563
SRSF10	2195.4	1.09831	0.0710406	15.4604	6.42466e-54	8.02525e-53	2830.51	2797.9	3350.22	1368.64	1405.15	1420	10772
URB2	936.082	1.1858	0.0767283	15.4545	7.03562e-54	8.7808e-53	1280.45	1300.45	1320.51	546.851	579.239	588.999	9816
ALDH1L2	449.943	8.53865	0.553129	15.437	9.23059e-54	1.15102e-52	889.099	898.269	904.971	2.01418	3.30365	2	160428
MAPT	691.34	1.48028	0.0959119	15.4337	9.71004e-54	1.20976e-52	968.451	1118.75	966.39	344.425	381.021	368.999	4137
FAM189A1	151.941	3.9085	0.253464	15.4204	1.19427e-53	1.48664e-52	276.829	323.581	254.313	14.0993	19.8219	22.9999
PHTF2	1028.3	1.56801	0.101772	15.4071	1.46584e-53	1.82312e-52	1532.03	1403.54	1679.43	604.255	430.575	519.999	57157
CCHCR1	740.51	1.46757	0.0952642	15.4052	1.50941e-53	1.87568e-52	1148.8	1127.94	985.584	365.574	426.17	388.999	54535
GNPDA1	929.052	-1.30416	0.0846698	-15.4029	1.56522e-53	1.94336e-52	475.208	586.937	546.054	1312.24	1336.88	1317	10007
CNPPD1	983.508	1.23629	0.0802684	15.402	1.58789e-53	1.96981e-52	1490.55	1349.44	1302.28	587.134	583.644	587.999	27013
UGT2B17	1454.35	-11.1522	0.724138	-15.4006	1.62137e-53	2.0096e-52	0.901723	1.02076	1.91935	3046.45	2793.78	2881.99	7367
CIT	1057.31	1.11043	0.072104	15.4004	1.62585e-53	2.01342e-52	1444.56	1427.02	1464.46	666.695	654.122	686.998	11113
UGGT1	1675.65	-1.01786	0.0662169	-15.3716	2.53862e-53	3.13839e-52	1128.06	1048.32	1146.81	2174.31	2180.41	2375.99	56886
USP48	1036.74	1.22118	0.0794537	15.3698	2.61063e-53	3.22463e-52	1390.46	1418.86	1543.15	627.418	658.527	581.999	84196
GORASP2	975.907	-1.15769	0.0754539	-15.3431	3.94076e-53	4.86343e-52	598.744	621.643	592.118	1382.74	1362.2	1298	26003
VPS25	1220.4	-1.0501	0.0684443	-15.3424	3.97932e-53	4.90681e-52	775.482	810.483	799.407	1685.87	1601.17	1650	84313
CREG1	1241.8	-1.19347	0.0778506	-15.3303	4.79829e-53	5.89645e-52	695.228	764.549	808.044	1855.06	1652.92	1675	8804
ADAM7	191.042	-6.50941	0.424816	-15.3229	5.3754e-53	6.59438e-52	7.21378	3.06228	1.91935	370.61	407.45	355.999	8756
NELL2	164.577	5.70441	0.372581	15.3105	6.50492e-53	7.95968e-52	303.881	325.622	339.724	5.03546	2.20243	11	4753
PLSCR1	153.164	5.23057	0.34177	15.3043	7.15277e-53	8.72274e-52	301.175	264.377	329.168	7.04964	13.2146	3.99999	5359
SH3BGRL3	731.983	1.30895	0.0855504	15.3004	7.6006e-53	9.26102e-52	1010.83	1046.28	1071.95	406.865	423.968	431.999	83442
NPAS1	153.83	4.13202	0.270103	15.298	7.88765e-53	9.59453e-52	319.21	317.456	236.079	15.1064	23.1255	12	4861
TBC1D10C	142.196	-3.98056	0.260287	-15.293	8.51534e-53	1.03493e-51	19.8379	21.436	9.59673	239.688	289.62	272.999	374403
HOXA5	140.433	4.35237	0.284688	15.2882	9.1633e-53	1.11274e-51	270.517	289.896	242.797	10.0709	14.3158	15	3202
CDC45	944.398	1.16731	0.0764219	15.2745	1.13125e-52	1.37141e-51	1329.14	1296.36	1294.6	556.922	602.365	586.999	8318
GCNT2	134.11	-4.91039	0.321682	-15.2647	1.31346e-52	1.58963e-51	7.21378	10.2076	8.63705	273.929	246.672	257.999	2651
LRRC41	1947.45	-1.03232	0.0676601	-15.2575	1.46846e-52	1.77572e-51	1333.65	1305.55	1196.71	2554.99	2815.81	2477.99	10489
ZDHHC18	690.889	1.36284	0.0893638	15.2505	1.63364e-52	1.97216e-51	1005.42	1027.91	951.035	386.723	405.247	368.999	84243
PHTF1	142.209	4.11245	0.269706	15.2479	1.69996e-52	2.0505e-51	269.615	260.294	276.386	19.1347	19.8219	7.99998	10745
EXOSC5	452.825	1.72721	0.113283	15.2469	1.72762e-52	2.08212e-51	669.98	752.3	665.053	227.603	196.016	205.999	56915
NEFH	830.062	9.91094	0.650076	15.2458	1.75531e-52	2.11372e-51	1781.8	1599.53	1594.02	3.02127	0	2	4744
CTSL	1103.14	-1.16276	0.076325	-15.2343	2.09391e-52	2.51514e-51	619.484	710.449	714.956	1518.69	1504.26	1551	1514
TRIM59	507.632	1.55094	0.101813	15.2331	2.13098e-52	2.55753e-51	761.956	727.802	781.173	267.886	249.976	256.999	286827
HSPG2	153.772	-3.60832	0.236901	-15.2313	2.19191e-52	2.62846e-51	27.0517	25.519	17.2741	322.269	288.519	241.999	3339
GLIPR2	237.756	-2.36954	0.155657	-15.2228	2.4958e-52	2.99038e-51	71.2361	78.5985	81.5722	391.759	428.373	374.999	152007
JADE1	726.683	1.49797	0.0985083	15.2065	3.20075e-52	3.83185e-51	1174.95	988.096	1056.6	417.943	375.515	346.999	79960
RBM47	1041.85	-1.21325	0.0797903	-15.2054	3.25503e-52	3.8936e-51	676.292	615.518	591.158	1385.76	1440.39	1542	54502
IQGAP2	315.122	-7.94029	0.522352	-15.201	3.48097e-52	4.15695e-51	2.70517	4.08304	0.959673	670.723	601.264	610.998	10788
CUL4B	1200.43	-1.08975	0.0716915	-15.2005	3.50755e-52	4.18521e-51	752.037	735.968	813.802	1622.42	1690.37	1588	8450
RBFOX2	1300.99	1.01448	0.0667448	15.1993	3.5727e-52	4.25942e-51	1701.55	1739.37	1780.19	863.077	878.77	842.998	23543
LRRC8C	148.658	4.18996	0.275686	15.1983	3.62694e-52	4.3205e-51	255.188	270.501	320.531	17.1206	6.60729	21.9999	84230
ITPA	833.729	1.34095	0.0882502	15.1949	3.82247e-52	4.54965e-51	1229.05	1250.43	1107.46	444.127	460.308	510.999	3704
CBX7	833.561	1.33098	0.0876292	15.1888	4.19534e-52	4.98934e-51	1217.33	1267.78	1094.03	499.517	464.713	457.999	23492
PATJ	921.554	-1.18141	0.0777916	-15.1868	4.32454e-52	5.13874e-51	566.282	556.314	569.086	1322.31	1298.33	1217	10207
SRR	257.753	-2.24485	0.147843	-15.184	4.51527e-52	5.36095e-51	84.762	86.7646	97.8866	398.808	449.296	428.999	63826
NDUFA5	1269.98	1.20142	0.0791348	15.1819	4.66177e-52	5.53032e-51	1788.12	1707.73	1815.7	732.155	709.183	866.998	4698
ANXA1	142.817	4.78345	0.315253	15.1734	5.30755e-52	6.29124e-51	235.35	293.979	297.498	9.06382	11.0122	9.99998	301
ADM2	979.172	-1.17759	0.0776561	-15.1641	6.10847e-52	7.23464e-51	575.299	649.203	577.723	1367.63	1340.18	1365	79924
RAB27B	359.499	2.17586	0.143502	15.1625	6.26336e-52	7.41199e-51	587.923	499.152	679.448	133.943	114.526	142	5874
EMC3	595.717	-1.43503	0.0947549	-15.1446	8.22073e-52	9.70437e-51	312.898	331.747	320.531	885.233	901.896	821.998	55831
CHRNB1	143.658	3.81973	0.252269	15.1415	8.62143e-52	1.01691e-50	248.876	291.937	263.91	14.0993	23.1255	20	1140
TMEM184C	832.118	-1.2038	0.0795195	-15.1384	9.03659e-52	1.065e-50	486.93	509.359	515.344	1147.08	1175	1159	55751
C2orf72	197.048	2.88276	0.190558	15.128	1.05841e-51	1.24432e-50	320.112	370.536	351.24	51.3617	33.0365	55.9999	257407
SCMH1	960.583	-1.15378	0.0762722	-15.1271	1.07307e-51	1.26053e-50	595.137	608.373	583.481	1304.18	1385.33	1287	22955
DNAAF3	169.036	3.05721	0.202228	15.1177	1.23813e-51	1.45323e-50	311.996	305.207	287.902	37.2624	41.8462	29.9999	352909
OSBPL1A	580.135	-1.44362	0.0955041	-15.1157	1.27528e-51	1.49562e-50	303.881	310.311	321.49	804.666	875.466	864.998	114876
FERMT2	441.794	1.69814	0.112425	15.1047	1.50868e-51	1.76647e-50	664.57	650.224	712.077	210.482	189.409	223.999	10979
USP40	857.492	-1.19305	0.0789973	-15.1025	1.55963e-51	1.82464e-50	498.653	532.837	534.538	1178.3	1203.63	1197	55230
SH2B3	231.994	-2.36677	0.156734	-15.1006	1.60481e-51	1.87598e-50	77.5482	77.5777	71.0158	401.829	358.996	404.999	10019
AK3	626.256	-1.43217	0.0950035	-15.0749	2.36912e-51	2.7627e-50	365.198	330.726	319.571	889.262	889.782	962.998	50808
GCHFR	481.142	1.67046	0.110821	15.0734	2.42208e-51	2.82217e-50	695.228	749.238	753.343	244.723	199.32	244.999	2644
USP11	829.935	1.3292	0.0882528	15.0612	2.91309e-51	3.38879e-50	1168.63	1290.24	1103.62	454.198	466.915	495.999	8237
CPTP	948.713	-1.21966	0.0809956	-15.0583	3.0429e-51	3.53694e-50	617.68	563.459	527.82	1322.31	1371.01	1290	80772
RAB25	482.132	-8.97169	0.596014	-15.0528	3.30831e-51	3.83924e-50	0.901723	3.06228	1.91935	990.978	934.932	960.998	57111
CDT1	1390.76	1.10604	0.0734851	15.0512	3.39217e-51	3.93338e-50	2009.04	1931.28	1757.16	929.545	876.568	840.998	81620
SMTN	980.616	1.39852	0.0929878	15.0398	4.02798e-51	4.66313e-50	1594.25	1401.5	1268.69	527.716	582.543	508.999	6525
THEM6	1266.24	-1.15772	0.0770748	-15.0208	5.36655e-51	6.20777e-50	807.944	838.044	705.359	1732.2	1837.93	1676	51337
MICAL2	473.252	-1.64471	0.109524	-15.0168	5.69511e-51	6.58254e-50	248.876	202.11	236.079	686.836	735.612	729.998	9645
MCF2L	253.534	-7.4541	0.496647	-15.0089	6.42448e-51	7.4196e-50	1.80345	1.02076	5.75804	501.532	534.09	476.999	23263
KREMEN1	348.62	-1.84915	0.123378	-14.9878	8.82889e-51	1.01801e-49	152.391	161.28	141.072	568	521.976	546.999	83999
SSBP4	1094.91	1.16344	0.0776295	14.9871	8.9121e-51	1.02678e-49	1553.67	1567.89	1421.27	701.943	627.693	696.998	170463
GRIN1	594.972	1.85165	0.123555	14.9864	9.00691e-51	1.03688e-49	892.706	1021.78	880.02	197.39	303.936	273.999	2902
ADPGK	1009.72	-1.16481	0.0778574	-14.9608	1.32403e-50	1.52301e-49	638.42	612.456	617.069	1430.07	1461.31	1299	83440
ITGB5	1320.33	1.23529	0.0826183	14.9518	1.51675e-50	1.74191e-49	1993.71	1892.49	1672.71	787.545	854.543	720.998	3693
ONECUT2	782.357	1.40625	0.0940551	14.9514	1.5262e-50	1.75136e-49	1099.2	1049.34	1260.05	455.205	406.349	423.999	9480
NUF2	806.965	1.46129	0.0977738	14.9456	1.66302e-50	1.90532e-49	1176.75	1043.22	1332.03	433.049	410.753	445.999	83540
PSKH1	839.736	-1.26805	0.0848542	-14.9438	1.70852e-50	1.95589e-49	467.093	535.899	475.998	1173.26	1242.17	1144	5681
PPP1R18	169.659	3.0654	0.205145	14.9426	1.74001e-50	1.99036e-49	321.915	304.186	283.103	43.3049	37.4413	27.9999	170954
NCAPH	1221.55	1.06778	0.0714711	14.9401	1.80839e-50	2.0653e-49	1743.03	1574.01	1644.88	800.638	769.75	796.998	23397
SMG9	487.838	1.62708	0.108969	14.9316	2.05338e-50	2.34323e-49	749.332	791.089	670.811	231.631	241.166	242.999	56006
SPRY2	137.459	4.17025	0.2797	14.9097	2.84839e-50	3.24532e-49	268.713	227.629	285.023	10.0709	14.3158	19	10253
PAFAH1B3	1131.13	1.18415	0.0794297	14.9081	2.92001e-50	3.32428e-49	1571.7	1645.46	1497.09	742.226	623.288	706.998	5050
PTPRR	199.207	-6.80906	0.456808	-14.9057	3.02491e-50	3.44098e-49	0	8.16608	2.87902	423.985	372.211	387.999	5801
PCDHB5	348.517	-8.27878	0.555685	-14.8983	3.37856e-50	3.83721e-49	0.901723	2.04152	3.83869	668.709	735.612	679.998	26167
PRKAR1B	135.651	-3.64676	0.244791	-14.8974	3.42495e-50	3.88683e-49	25.2482	15.3114	19.1935	237.674	255.482	260.999	5575
CHST3	804.915	1.63916	0.110059	14.8934	3.63616e-50	4.12328e-49	1316.52	1272.89	1065.24	405.858	445.992	322.999	9469
ELOVL4	150.509	5.57038	0.374037	14.8926	3.68176e-50	4.16842e-49	311.094	278.667	294.619	9.06382	6.60729	2.99999	6785
SYNJ2	270.641	2.26056	0.151876	14.8842	4.17223e-50	4.71629e-49	423.81	487.923	431.853	78.5531	94.7046	107	8871
CLCN2	550.314	1.49114	0.100297	14.8672	5.38065e-50	6.07752e-49	813.354	833.961	787.891	261.844	302.834	301.999	1181
TFAP2C	166.126	-6.19937	0.417038	-14.8652	5.54113e-50	6.25387e-49	8.11551	2.04152	2.87902	293.064	322.656	367.999	7022
LGMN	1144.22	-1.07237	0.0721619	-14.8607	5.93312e-50	6.69103e-49	697.032	754.342	761.98	1598.25	1541.7	1512	5641
GALNT7	1475.01	1.21342	0.0817727	14.8389	8.2047e-50	9.23109e-49	1982.89	1992.52	2209.17	1011.12	809.394	844.998	51809
CPT1C	163.165	5.95461	0.401352	14.8364	8.52181e-50	9.58038e-49	308.389	342.975	311.894	3.02127	7.70851	4.99999	126129
CDCA7L	343.165	-8.25752	0.557087	-14.8227	1.04517e-49	1.17408e-48	2.70517	4.08304	0	714.028	611.175	726.998	55536
MAGEF1	1323.28	-1.14278	0.0771168	-14.8188	1.10698e-49	1.24255e-48	919.758	790.068	763.899	1791.62	1777.36	1897	64110
KDM4B	1718.43	-1.24596	0.0840841	-14.8181	1.11985e-49	1.25602e-48	1119.94	1065.67	871.383	2281.06	2627.5	2344.99	23030
KLF15	272.645	-2.28007	0.153984	-14.8072	1.31705e-49	1.47374e-48	71.2361	107.18	101.725	427.007	475.725	452.999	28999
DDAH2	498.683	1.63974	0.110752	14.8055	1.34945e-49	1.50882e-48	781.794	747.196	736.069	208.468	245.571	272.999	23564
NLRP2	638.008	-9.63949	0.651148	-14.8039	1.38332e-49	1.5443e-48	0.901723	4.08304	0	1168.23	1303.84	1351	55655
TNFRSF21	703.72	1.37165	0.0927073	14.7955	1.5671e-49	1.74811e-48	1067.64	1023.82	952.955	373.631	427.272	376.999	27242
PPP1R1B	203.255	6.73049	0.454981	14.7929	1.62779e-49	1.81439e-48	412.989	409.325	385.788	3.02127	4.40486	3.99999	84152
DDIT4	3928.82	-1.06808	0.0722197	-14.7893	1.71813e-49	1.91362e-48	2676.31	2778.51	2158.3	5467.5	5160.3	5331.99	54541
PRKCH	307.221	-2.2954	0.155298	-14.7806	1.95415e-49	2.1748e-48	93.7792	83.7023	134.354	550.879	463.612	516.999	5583
SARM1	1644.18	1.05941	0.071722	14.7711	2.24922e-49	2.50126e-48	2305.71	2357.96	2002.84	1078.59	1065.98	1054	23098
EPS8L1	159.655	3.30612	0.224038	14.757	2.77367e-49	3.08209e-48	316.505	298.062	255.273	36.2553	30.834	20.9999	54869
RAB3GAP1	735.085	-1.27316	0.0862922	-14.754	2.89848e-49	3.2183e-48	439.139	444.031	407.861	1017.16	1015.32	1087	22930
ST7	1007.94	-1.14607	0.0777791	-14.7349	3.84627e-49	4.2608e-48	608.663	651.245	622.827	1303.18	1400.75	1461	7982
TMEM145	136.352	5.13069	0.34837	14.7277	4.27938e-49	4.73695e-48	259.696	265.398	270.628	12.0851	3.30365	6.99998	284339
TMEM42	128.863	-4.1146	0.279432	-14.7249	4.46293e-49	4.93253e-48	9.01723	11.2284	22.0725	242.709	230.154	257.999	131616
ATOH8	141.807	4.04378	0.274761	14.7174	4.98309e-49	5.50319e-48	314.701	269.481	217.846	13.0922	18.7207	17	84913
HIP1	1579.24	1.02286	0.0695794	14.7007	6.3808e-49	7.04139e-48	2210.12	2185.45	1953.89	1036.3	1084.7	1005	3092
MSH3	176.823	-2.95685	0.201574	-14.6688	1.0208e-48	1.12475e-47	31.5603	39.8096	49.903	325.291	341.377	272.999	4437
PDIA5	430.854	-1.62188	0.110576	-14.6675	1.0404e-48	1.14548e-47	211.003	205.173	217.846	685.829	612.276	652.998	10954
HDDC2	605.754	-1.37481	0.0937647	-14.6623	1.12381e-48	1.23637e-47	323.719	360.328	328.208	899.333	847.936	874.998	51020
SMPD3	149.756	3.56178	0.243194	14.6458	1.43246e-48	1.57351e-47	307.488	289.896	231.281	21.1489	18.7207	29.9999	55512
APH1B	185.803	-3.12212	0.213403	-14.6302	1.80332e-48	1.97788e-47	40.5775	39.8096	34.5482	341.404	255.482	402.999	83464
KTN1	1723.57	-1.02064	0.0697888	-14.6247	1.95394e-48	2.14075e-47	1137.97	1051.38	1224.54	2444.21	2212.34	2270.99	3895
P3H3	639.008	9.53279	0.651833	14.6246	1.95742e-48	2.142e-47	1343.57	1345.36	1140.09	4.02837	0	0.999998	10536
ALDOC	1256.74	1.39731	0.0956875	14.6029	2.69213e-48	2.94375e-47	1803.45	2124.2	1538.36	690.865	691.563	691.998	230
EPB41L2	520.947	1.56436	0.107151	14.5997	2.82236e-48	3.08147e-47	786.302	747.196	803.246	267.886	229.053	291.999	2037
RINL	235.618	2.27624	0.155963	14.5947	3.03451e-48	3.31059e-47	420.203	386.868	364.676	81.5744	80.3887	79.9998	126432
ROGDI	582.988	-1.4006	0.0960035	-14.589	3.29788e-48	3.59247e-47	328.227	297.041	334.926	832.865	879.871	824.998	79641
HERC3	2368.76	-2.81373	0.193024	-14.5771	3.92797e-48	4.27237e-47	443.648	699.22	627.626	4142.17	4437.9	3861.99	8916
TMEM198	141.465	3.54214	0.243097	14.5709	4.29966e-48	4.66959e-47	257.893	290.917	233.2	23.1631	17.6195	25.9999	130612
MED14	1068.39	1.17709	0.0808026	14.5675	4.52047e-48	4.9057e-47	1563.59	1347.4	1533.56	684.822	630.997	649.998	9282
SCRT1	133.236	5.16101	0.354303	14.5667	4.57615e-48	4.96238e-47	263.303	270.501	243.757	6.04255	8.80973	6.99998	83482
WNK2	500.165	-1.63334	0.112144	-14.5647	4.71114e-48	5.10491e-47	233.546	255.19	242.797	697.914	854.543	716.998	65268
ITGA1	130.852	3.82393	0.26259	14.5624	4.87344e-48	5.27681e-47	242.563	226.609	263.91	15.1064	20.9231	16	3672
ANLN	1780.1	1.14364	0.0785464	14.5601	5.04096e-48	5.45409e-47	2642.95	2127.26	2581.52	1146.07	1107.82	1075	54443
STOM	272.743	7.62155	0.523561	14.5571	5.26146e-48	5.68838e-47	565.38	538.961	523.981	5.03546	1.10122	2	2040
CNNM1	272.248	7.61852	0.523511	14.5527	5.6103e-48	6.06097e-47	541.936	560.397	523.022	5.03546	1.10122	2	26507
MGAT5	1069.02	-1.16696	0.0801927	-14.552	5.67431e-48	6.12553e-47	624.894	703.304	648.739	1369.64	1572.54	1495	4249
LRRC20	690.503	-1.30619	0.0897619	-14.5517	5.69436e-48	6.14257e-47	385.937	412.387	395.385	977.886	929.426	1042	55222
ITPRIPL2	236.876	7.24377	0.498257	14.5382	6.93731e-48	7.47774e-47	482.422	503.235	426.095	0	5.50608	3.99999	162073
ENDOG	1727.36	1.24691	0.0857876	14.5348	7.2883e-48	7.85019e-47	2772.8	2395.72	2121.84	975.872	1097.91	999.998	2021
LTBP1	189.786	2.56673	0.176611	14.5332	7.46019e-48	8.02933e-47	311.996	339.913	322.45	56.3971	53.9596	53.9999	4052
SH3GLB1	547.47	1.44033	0.0991684	14.524	8.53452e-48	9.1719e-47	759.251	829.878	811.883	298.099	279.709	305.999	51100
AACS	1237.49	-1.12416	0.0774032	-14.5235	8.60514e-48	9.24089e-47	691.622	837.023	808.044	1656.67	1703.58	1728	65985
PROM2	1586.01	1.06149	0.0730896	14.5231	8.65521e-48	9.28773e-47	2195.7	2252.82	1984.6	1079.6	1059.37	943.998	150696
TGFB1	189.017	6.62284	0.456332	14.5132	9.9903e-48	1.07124e-46	378.724	367.474	376.192	1.00709	7.70851	2.99999	7040
ABRACL	522.96	1.53725	0.105994	14.5032	1.15678e-47	1.23946e-46	748.43	747.196	838.754	286.014	243.369	273.999	58527
PLOD2	192.405	6.65163	0.45895	14.4932	1.33857e-47	1.43319e-46	385.937	418.512	338.764	2.01418	2.20243	6.99998	5352
ZNF419	323.533	-1.87025	0.129096	-14.4872	1.45875e-47	1.5607e-46	128.946	157.197	131.475	515.631	499.952	507.999	79744
FKBP14	345.403	1.85908	0.12839	14.4799	1.62282e-47	1.73366e-46	558.167	513.442	552.771	166.17	150.867	131	55033
GJC1	348.67	1.99546	0.137863	14.4742	1.76241e-47	1.88139e-46	596.039	535.899	541.255	170.198	115.628	133	10052
UBE2T	1602.31	1.03384	0.0714337	14.4727	1.80316e-47	1.92204e-46	2146.1	2051.73	2261.95	1149.09	989.993	1015	29089
G6PD	1088.85	-1.24091	0.085757	-14.4701	1.87178e-47	1.99371e-46	726.789	626.747	587.32	1526.75	1626.5	1439	2539
TLE1	342.285	-1.87887	0.130061	-14.446	2.65694e-47	2.82374e-46	163.212	138.823	136.273	533.758	583.644	497.999	7088
KIFAP3	615.235	1.32964	0.0920924	14.4381	2.98033e-47	3.16509e-46	849.423	877.853	913.608	346.439	349.085	354.999	22920
FBXO28	1446.66	-1.00923	0.0699056	-14.4371	3.02388e-47	3.20897e-46	986.485	883.978	1009.58	1889.3	1899.6	2011	23219
MTFP1	820.032	1.23473	0.0855411	14.4344	3.14596e-47	3.33607e-46	1088.38	1240.22	1124.74	498.51	493.345	474.999	51537
LEO1	967.593	-1.18383	0.0820306	-14.4316	3.27501e-47	3.47035e-46	620.385	554.273	598.836	1431.08	1348.99	1252	123169
PDZD4	251.246	2.29191	0.158884	14.425	3.60062e-47	3.81257e-46	449.96	438.927	362.756	75.5319	90.2997	89.9998	57595
TSC22D3	453.241	-1.57952	0.109542	-14.4194	3.90989e-47	4.13701e-46	247.974	218.443	214.967	688.851	644.211	704.998	1831
SSX2B	958.114	10.4392	0.725327	14.3924	5.77685e-47	6.10344e-46	1779.1	2022.13	1943.34	3.02127	1.10122	0	727837
MAPRE2	457.204	1.52924	0.106389	14.374	7.53191e-47	7.94023e-46	667.275	707.387	663.134	238.681	225.749	240.999	10982
RELN	122.077	-4.61295	0.321115	-14.3654	8.52577e-47	8.9814e-46	9.91895	12.2491	6.71771	219.546	207.029	276.999	5649
BRCA1	1244.37	1.0639	0.0740751	14.3624	8.91074e-47	9.38007e-46	1742.13	1578.09	1730.29	857.035	768.649	789.998	672
ATAD1	702.734	1.53698	0.107031	14.3602	9.19242e-47	9.66952e-46	985.583	970.743	1180.4	402.837	313.846	362.999	84896
SNN	384.183	-1.71264	0.119276	-14.3586	9.41379e-47	9.89514e-46	186.657	194.965	157.386	572.028	599.061	594.999	8303
MAP7D1	1437.85	-1.39735	0.0973583	-14.3527	1.02491e-46	1.07653e-45	926.07	789.047	657.376	1905.42	2276.21	2072.99	55700
SPATA33	276.122	2.13115	0.148587	14.3428	1.1816e-46	1.2402e-45	469.798	454.238	424.175	83.5886	118.931	106	124045
SLC13A3	127.023	4.41334	0.307775	14.3395	1.2398e-46	1.30035e-45	228.136	285.813	214.007	10.0709	12.1134	12	64849
GPAT3	128.31	3.86156	0.269333	14.3375	1.27587e-46	1.3372e-45	241.662	223.546	255.273	23.1631	13.2146	13	84803
EXOSC7	807.999	-1.17965	0.0823097	-14.3319	1.3833e-46	1.44769e-45	476.11	528.754	480.796	1124.92	1103.42	1134	23016
IGF2BP1	304.426	7.97362	0.55638	14.3312	1.39606e-46	1.45998e-45	609.565	603.269	606.513	1.00709	2.20243	3.99999	10642
KMT2E	1306	1.00425	0.0700765	14.3307	1.40659e-46	1.46992e-45	1730.41	1686.3	1812.82	920.482	838.025	847.998	55904
OSBPL10	214.656	2.3531	0.164232	14.3279	1.46428e-46	1.52688e-45	372.412	359.307	345.482	79.5602	67.1742	63.9998	114884
ANG	252.715	2.28864	0.159748	14.3265	1.49393e-46	1.55667e-45	387.741	443.01	428.014	103.73	84.7936	68.9998	283
RASGEF1B	123.818	4.62721	0.323247	14.3148	1.76895e-46	1.84058e-45	222.726	244.982	246.636	8.05673	5.50608	15	153020
MTMR11	166.819	3.04357	0.212813	14.3016	2.13774e-46	2.22109e-45	295.765	328.685	268.708	32.2269	27.5304	47.9999	10903
LSM10	502.886	-1.44963	0.101388	-14.2978	2.25916e-46	2.34555e-45	256.991	271.522	280.224	729.134	766.446	712.998	84967
STAG1	779.998	1.33101	0.0931405	14.2903	2.51364e-46	2.60788e-45	1074.85	1064.65	1208.23	428.014	492.243	411.999	10274
DYNC2H1	618.575	1.5046	0.105309	14.2875	2.61927e-46	2.71551e-45	935.989	820.691	987.503	358.525	312.745	295.999	79659
NEIL2	635.253	-1.31094	0.0917837	-14.283	2.7946e-46	2.8952e-45	372.412	361.349	360.837	850.992	934.932	930.998	252969
ACSL4	213.209	2.5028	0.175249	14.2814	2.8592e-46	2.95999e-45	321.013	372.577	394.425	68.4822	51.7571	70.9998	2182
TCF4	132.335	4.26254	0.298562	14.2769	3.04951e-46	3.15474e-45	204.691	308.269	241.837	14.0993	12.1134	13	6925
ZNF638	1279.23	1.04267	0.0730369	14.2759	3.09278e-46	3.1972e-45	1712.37	1638.32	1815.7	869.12	857.847	781.998	27332
HOXB6	153.52	3.0013	0.210268	14.2737	3.19111e-46	3.29648e-45	293.06	272.543	253.354	32.2269	31.9353	37.9999	3216
S100A10	901.237	10.3509	0.72528	14.2716	3.28717e-46	3.39085e-45	1688.03	1850.64	1864.64	2.01418	1.10122	0.999998	6281
CCPG1	373.971	-1.99969	0.140129	-14.2703	3.35203e-46	3.45528e-45	172.229	116.367	159.306	670.723	546.203	578.999	9236
MARCKS	1982.7	1.10761	0.0777524	14.2453	4.79351e-46	4.93763e-45	3035.2	2715.22	2374.23	1251.81	1280.71	1239	4082
GALNT1	856.535	-1.19596	0.0840365	-14.2315	5.8441e-46	6.01549e-45	496.849	511.401	553.731	1271.96	1156.28	1149	2589
ARHGAP32	460.806	-1.55882	0.109706	-14.209	8.05483e-46	8.28513e-45	245.269	246.003	209.209	661.659	725.701	676.998	9743
TIMP1	524.77	9.24752	0.651252	14.1996	9.21368e-46	9.47035e-45	1047.8	1085.07	1010.54	2.01418	2.20243	0.999998	7076
ZIK1	195.59	-2.57751	0.181531	-14.1987	9.32895e-46	9.58198e-45	55.9068	48.9965	63.3384	305.149	317.15	382.999	284307
AGL	573.428	1.73847	0.122459	14.1964	9.64639e-46	9.90096e-45	851.227	774.757	1022.05	267.886	224.648	299.999	178
LMO7	207.723	2.60039	0.183187	14.1953	9.79937e-46	1.00508e-44	348.065	312.353	409.78	54.3829	51.7571	69.9998	4008
SLC9A3R2	819.979	-1.19104	0.0839416	-14.1889	1.07356e-45	1.10033e-44	511.277	522.629	464.481	1103.77	1193.72	1124
OSBPL8	1428.64	-1.06887	0.0753354	-14.1881	1.08564e-45	1.11191e-44	912.544	830.899	1023.01	1933.62	1890.79	1981	114882
SLC37A1	332.827	-2.1909	0.154493	-14.1812	1.19775e-45	1.22586e-44	139.767	101.055	117.08	440.099	597.96	600.999	54020
NRBP1	884.262	-1.16312	0.0820758	-14.1713	1.38e-45	1.41139e-44	556.363	576.729	504.788	1235.7	1261.99	1170	29959
BEX1	145.247	5.88733	0.415911	14.1553	1.73255e-45	1.77069e-44	278.632	300.103	278.305	5.03546	4.40486	4.99999	55859
LIMA1	1130.77	1.00792	0.0713007	14.1362	2.2708e-45	2.31751e-44	1547.36	1463.77	1520.12	732.155	742.219	778.998	51474
SMAD7	400.309	1.78068	0.125985	14.1341	2.34031e-45	2.38675e-44	643.83	655.328	560.449	159.12	208.13	175	4092
CCDC28B	310.588	2.10071	0.148921	14.1062	3.47747e-45	3.53645e-44	494.144	558.356	459.683	119.844	92.5021	139	79140
SGPP1	379.949	-1.69241	0.119987	-14.1049	3.54191e-45	3.59944e-44	179.443	183.737	175.62	533.758	578.138	628.998	81537
PDE4B	206.583	7.04607	0.49974	14.0995	3.82677e-45	3.88619e-44	387.741	398.096	444.328	4.02837	3.30365	2	5142
PRAME	652.003	-1.28349	0.0910926	-14.09	4.37784e-45	4.43642e-44	379.625	353.183	405.941	946.666	909.604	916.998	23532
TNFAIP8	285.291	-1.95982	0.139129	-14.0864	4.60756e-45	4.66592e-44	108.207	119.429	122.838	471.319	412.956	476.999	25816
TNS3	148.853	3.10608	0.220564	14.0824	4.87133e-45	4.92957e-44	235.35	287.854	277.345	34.2411	25.328	32.9999	64759
GHDC	441.617	1.86357	0.132344	14.0812	4.95392e-45	5.00962e-44	767.366	706.366	603.634	168.184	230.154	174	84514
GNAQ	574.835	1.52727	0.108467	14.0805	5.005e-45	5.05772e-44	846.718	801.296	913.608	299.106	253.28	334.999	2776
ZNF595	887.241	1.16627	0.0829553	14.059	6.78224e-45	6.83927e-44	1194.78	1251.45	1237.02	512.61	528.584	598.999	152687
VWA5B2	232.771	7.39033	0.52583	14.0546	7.22035e-45	7.27597e-44	493.243	458.321	436.651	1.00709	4.40486	2.99999	90113
SEC61B	1017.17	-1.10955	0.0790643	-14.0335	9.72222e-45	9.78341e-44	587.923	678.805	666.972	1415.97	1418.37	1335	10952
EPB41L4B	836.767	-1.10307	0.0786113	-14.032	9.93259e-45	9.98115e-44	541.936	528.754	523.981	1133.98	1130.95	1161	54566
EFNB3	238.962	2.36556	0.168705	14.0218	1.14621e-44	1.1502e-43	407.579	435.864	357.958	71.5035	63.8705	96.9998	1949
KCNAB2	513.753	-1.53516	0.109545	-14.014	1.27943e-44	1.283e-43	282.239	284.792	223.604	738.198	801.685	751.998	8514
MB	385.776	-1.64028	0.117059	-14.0124	1.30851e-44	1.31124e-43	207.396	176.591	177.539	594.184	586.948	571.999	4151
ERCC3	761.345	-1.21564	0.0868022	-14.0047	1.45794e-44	1.45997e-43	495.948	426.678	451.046	1049.39	1099.01	1046	2071
CDC42SE2	759.319	-1.16199	0.0829736	-14.0044	1.4657e-44	1.46671e-43	477.913	446.072	482.715	1060.47	1041.75	1047	56990
TSPYL2	692.986	1.20886	0.0864984	13.9755	2.19955e-44	2.19193e-43	954.925	1001.37	946.237	415.929	418.462	420.999	64061
CLEC11A	180.87	-2.52612	0.180792	-13.9725	2.29276e-44	2.28324e-43	44.1844	59.2041	57.5804	313.205	316.049	294.999	6320
TMEM47	464.485	1.62756	0.116489	13.9718	2.31842e-44	2.3072e-43	723.182	644.099	737.028	214.51	262.089	205.999	83604
ZNF704	550.711	1.33854	0.0958173	13.9697	2.38522e-44	2.37203e-43	798.927	797.213	771.577	312.198	319.353	304.999	619279
ACOX1	911.387	-1.08027	0.0774292	-13.9517	3.07078e-44	3.04328e-43	569.889	612.456	573.884	1206.5	1268.6	1237	51
SERPINH1	177.975	6.67611	0.479157	13.933	3.98976e-44	3.94589e-43	364.296	374.619	318.611	3.02127	3.30365	3.99999	871
TIMP2	198.271	-2.40971	0.173042	-13.9256	4.42975e-44	4.37803e-43	64.0223	51.038	72.9351	318.241	352.389	330.999	7077
HOGA1	257.933	-2.13375	0.153255	-13.9229	4.59949e-44	4.54267e-43	96.4844	115.346	75.8141	423.985	423.968	411.999	112817
FAM160B1	462.697	-1.54302	0.110844	-13.9207	4.7408e-44	4.67902e-43	204.691	252.128	253.354	703.957	686.057	675.998
ID1	3896.12	2.60389	0.18719	13.9104	5.47524e-44	5.40019e-43	7151.57	6562.47	6359.75	902.354	1366.61	1034	3397
ACTL10	205.557	-2.32104	0.166899	-13.9069	5.75392e-44	5.67116e-43	62.2189	78.5985	65.2577	351.475	356.794	318.999	170487
ZFYVE19	507.734	1.55553	0.111877	13.9039	6.00199e-44	5.91161e-43	822.371	771.694	678.488	233.645	274.203	265.999	84936
ARHGAP44	336.467	-1.77629	0.127774	-13.9018	6.17428e-44	6.07715e-43	162.31	163.322	130.515	506.567	534.09	521.999	9912
EMX1	179.307	6.68903	0.48135	13.8964	6.66123e-44	6.55195e-43	358.886	395.034	311.894	4.02837	0	5.99999	2016
BRINP3	433.77	-9.08279	0.653636	-13.8958	6.71716e-44	6.60245e-43	1.80345	3.06228	0	960.765	804.989	831.998	339479
FAM171B	336.44	8.34136	0.600366	13.8938	6.90708e-44	6.7845e-43	677.194	597.145	737.988	1.00709	3.30365	2	165215
RECQL4	1624.1	1.01582	0.0731329	13.89	7.28334e-44	7.14432e-43	2315.62	2208.92	1994.2	1016.16	1149.67	1060	9401
SSH3	1154.53	1.27956	0.0921914	13.8793	8.45187e-44	8.27927e-43	1794.43	1648.53	1461.58	649.574	762.041	610.998	54961
ELOVL7	766.343	-1.23422	0.0889425	-13.8766	8.78183e-44	8.59663e-43	432.827	432.802	505.747	1032.27	1103.42	1091	79993
SH2D3A	119.439	5.07408	0.3657	13.875	8.98203e-44	8.78663e-43	221.824	244.982	229.362	9.06382	4.40486	6.99998	10045
BAG3	957.252	-1.22319	0.0881683	-13.8733	9.19455e-44	8.98843e-43	609.565	567.542	544.134	1296.13	1492.15	1234	9531
MYH14	1676.58	1.05912	0.0764069	13.8616	1.08299e-43	1.05728e-42	2375.14	2332.44	2088.25	984.935	1193.72	1085	79784
ACOT11	127.159	-3.30602	0.239095	-13.8272	1.74584e-43	1.69863e-42	20.7396	23.4775	25.9112	233.645	252.178	206.999	26027
MOV10	974.023	-1.11086	0.0803422	-13.8267	1.75988e-43	1.71113e-42	631.206	565.501	651.618	1302.17	1399.65	1294	4343
POLD1	1740.31	1.06488	0.0770775	13.8157	2.04999e-43	1.99185e-42	2538.35	2459.01	2067.13	1163.19	1133.15	1081	5424
ULBP1	107.171	-4.09779	0.29681	-13.8061	2.34105e-43	2.27313e-42	11.7224	13.2699	10.5564	205.447	207.029	195	80329
HLA-B	689.585	1.22507	0.0887414	13.8049	2.3813e-43	2.31065e-42	1004.52	968.701	924.165	419.957	426.17	393.999	3106
PCDHGB5	201.957	-7.29522	0.528597	-13.8011	2.51013e-43	2.43238e-42	2.70517	3.06228	1.91935	371.617	396.438	435.999	56101
CASP2	909.725	1.14533	0.0830166	13.7964	2.68017e-43	2.59366e-42	1176.75	1290.24	1292.68	535.773	553.912	608.998	835
CACFD1	418.941	-1.68177	0.121914	-13.7948	2.74097e-43	2.65071e-42	218.217	210.277	168.902	668.709	582.543	664.998	11094
DDX11	936.302	1.06843	0.0774637	13.7927	2.8209e-43	2.72618e-42	1243.48	1258.6	1302.28	584.113	591.353	637.998	1663
MRO	121.845	5.26014	0.381413	13.7912	2.87854e-43	2.7796e-42	252.482	231.712	228.402	10.0709	4.40486	3.99999	83876
CRELD2	1375	1.02941	0.0746427	13.7912	2.88005e-43	2.7796e-42	1926.98	1889.43	1719.73	837.9	967.969	907.998	79174
SLFN5	380.633	-1.65019	0.11985	-13.7688	3.92877e-43	3.77908e-42	194.772	167.405	189.055	614.326	579.239	538.999	162394
DNPEP	519.833	-1.41088	0.102687	-13.7396	5.88209e-43	5.6542e-42	298.47	292.958	261.031	800.638	727.904	737.998	23549
ERCC5	443.068	1.58323	0.115291	13.7324	6.49035e-43	6.23473e-42	654.651	634.913	704.4	245.73	192.713	225.999	2073
SIPA1	560.997	1.48847	0.108478	13.7214	7.55574e-43	7.25331e-42	879.18	882.957	719.754	309.177	281.911	292.999	6494
PDE5A	142.137	5.96311	0.435106	13.705	9.48225e-43	9.09058e-42	243.465	270.501	325.329	3.02127	5.50608	4.99999	8654
PSD	148.308	2.90915	0.212324	13.7015	9.94677e-43	9.52956e-42	239.858	261.315	284.063	38.2695	36.3401	29.9999	5662
CCDC85B	1274.68	-1.07723	0.0786257	-13.7007	1.00498e-42	9.62188e-42	794.418	918.684	747.585	1794.64	1683.76	1709	11007
RASA3	141.888	-6.18577	0.451962	-13.6865	1.2227e-42	1.16908e-41	1.80345	7.14532	2.87902	233.645	324.859	280.999	22821
TRIM13	632.484	1.35738	0.0992086	13.6821	1.29894e-42	1.24033e-41	879.18	876.833	973.108	379.673	371.11	314.999	10206
FAM107B	369.91	-1.58497	0.115981	-13.6657	1.62625e-42	1.55081e-41	183.952	181.695	189.055	542.822	575.936	545.999	83641
NEK7	1014.3	1.05906	0.0775415	13.658	1.80828e-42	1.72326e-41	1348.08	1307.59	1456.78	648.567	639.806	684.998	140609
FBXL5	787.418	-1.13983	0.0834803	-13.6539	1.91386e-42	1.82146e-41	503.161	466.487	504.788	1067.52	1050.56	1132	26234
HAUS5	884.493	1.10376	0.0808417	13.6533	1.92913e-42	1.83478e-41	1271.43	1211.64	1138.17	550.879	574.835	559.999	23354
TRIM68	554.858	-1.5432	0.113049	-13.6507	1.99969e-42	1.90063e-41	291.257	327.664	232.241	868.113	792.875	816.998	55128
TRIOBP	1012.67	1.22906	0.0901226	13.6376	2.39252e-42	2.2725e-41	1603.26	1392.32	1262.93	617.347	611.175	588.999	11078
SECTM1	227.745	-2.14329	0.157286	-13.6267	2.77712e-42	2.63607e-41	87.4671	90.8476	73.8948	372.624	398.64	342.999	6398
SOS1	499.27	1.44967	0.106396	13.6252	2.8365e-42	2.69066e-41	680.801	714.532	797.488	269.9	270.899	261.999	6654
WDR54	423.851	1.4995	0.110085	13.6214	2.98988e-42	2.83428e-41	638.42	643.079	596.916	218.539	230.154	215.999	84058
GNPAT	798.986	1.14114	0.0837801	13.6207	3.01671e-42	2.85783e-41	1119.94	1045.26	1132.41	501.532	519.774	474.999	8443
B3GALT6	1298.76	-1.11076	0.0815867	-13.6145	3.28488e-42	3.10983e-41	902.625	840.085	722.633	1779.53	1867.66	1680	126792
FBLIM1	115.865	4.14476	0.304523	13.6106	3.4622e-42	3.27555e-41	254.286	219.463	184.257	10.0709	12.1134	15	54751
SFI1	438.529	1.51108	0.111022	13.6106	3.46551e-42	3.27652e-41	685.31	613.477	648.739	212.496	230.154	240.999	9814
PIAS3	943.729	1.06915	0.0785607	13.6092	3.52933e-42	3.33467e-41	1247.08	1261.66	1325.31	613.319	642.009	572.999	10401
SLC19A1	859.858	-1.14045	0.0838146	-13.6068	3.64672e-42	3.44333e-41	570.791	556.314	482.715	1183.33	1175	1191	6573
PITPNB	994.674	1.0693	0.0785875	13.6065	3.6618e-42	3.4553e-41	1312.91	1322.9	1405.92	595.191	654.122	676.998	23760
MVB12B	198.405	-2.36024	0.173489	-13.6046	3.76065e-42	3.54625e-41	70.3344	54.1003	69.0964	299.106	356.794	340.999	89853
SUSD6	339.831	-1.71746	0.126272	-13.6012	3.93875e-42	3.71176e-41	139.767	164.342	171.781	497.503	539.596	525.999	9766
FSTL3	360.463	1.67031	0.122934	13.587	4.78235e-42	4.50085e-41	549.149	566.522	530.699	190.34	153.069	173	10272
NRGN	251.919	2.12305	0.156267	13.586	4.8466e-42	4.55834e-41	403.07	414.428	412.659	95.6737	72.6802	113	4900
PRKG1	299.926	8.17558	0.601957	13.5817	5.14472e-42	4.83241e-41	554.56	560.397	678.488	1.00709	1.10122	3.99999	5592
SLC19A2	796.645	-1.24987	0.0920528	-13.5778	5.42356e-42	5.091e-41	412.989	507.318	496.151	1157.15	1058.27	1148	10560
GDNF	236.822	7.60788	0.560598	13.571	5.9494e-42	5.57732e-41	424.712	486.902	501.909	1.00709	4.40486	2	2668
PLD6	124.84	5.5621	0.409973	13.567	6.28265e-42	5.8859e-41	256.089	246.003	231.281	8.05673	6.60729	0.999998	201164
CKMT1A	1403.35	1.04219	0.0768713	13.5576	7.1444e-42	6.68452e-41	1844.02	1861.87	1962.53	835.886	889.782	1026	548596
SMIM14	1348.91	1.00224	0.0739343	13.5558	7.31638e-42	6.84099e-41	1793.53	1776.12	1830.1	883.219	821.507	988.998	201895
MAPKAP1	1092.56	-1.09478	0.0809445	-13.525	1.11296e-41	1.03727e-40	766.465	655.328	666.972	1424.03	1583.55	1459	79109
F5	110.871	-3.60033	0.266326	-13.5185	1.21664e-41	1.13171e-40	18.0345	12.2491	20.1531	208.468	199.32	206.999	2153
ZCCHC14	578.987	1.28205	0.0948622	13.5148	1.27833e-41	1.18755e-40	840.406	832.94	787.891	326.298	352.389	333.999	23174
ATP8A1	315.157	2.03747	0.150842	13.5073	1.41538e-41	1.31317e-40	461.682	462.404	596.916	115.816	110.122	144	10396
PTRH2	504.128	-1.3671	0.101216	-13.5068	1.42618e-41	1.32234e-40	272.32	292.958	280.224	765.389	705.879	707.998	51651
SPHK1	188.275	2.52217	0.186917	13.4936	1.70655e-41	1.58026e-40	333.638	353.183	275.426	48.3404	55.0608	63.9998	8877
SPRYD3	674.815	-1.27749	0.0947381	-13.4844	1.93182e-41	1.78427e-40	405.775	419.532	356.998	931.56	1023.03	911.998	84926
SPRY4	184.49	2.43386	0.180638	13.4736	2.23611e-41	2.06399e-40	339.95	283.771	309.974	53.3758	63.8705	55.9999	81848
TNXB	110.598	4.34969	0.323028	13.4654	2.50088e-41	2.30542e-40	232.645	219.463	180.418	7.04964	11.0122	13	7148
PNMA2	110.702	4.9598	0.368407	13.4628	2.5877e-41	2.38394e-40	223.627	217.422	202.491	9.06382	6.60729	4.99999	10687
RENBP	131.567	5.85331	0.434839	13.4609	2.65784e-41	2.44698e-40	280.436	249.065	246.636	9.06382	2.20243	2	5973
STK32C	378.824	-1.60839	0.119514	-13.4577	2.77287e-41	2.55126e-40	185.755	199.048	176.58	536.78	617.782	556.999	282974
PCSK1N	438.565	1.8341	0.136341	13.4523	2.98534e-41	2.74499e-40	771.875	742.092	541.255	194.369	182.802	199	27344
GPR37	253.415	2.15875	0.161073	13.4023	5.86479e-41	5.37887e-40	419.301	476.695	346.442	92.6524	91.4009	93.9998	2861
FAM120C	561.444	-1.32726	0.099045	-13.4006	5.99661e-41	5.49626e-40	286.748	343.996	330.127	795.602	807.191	804.998	54954
ANKRD13B	408.961	1.53138	0.114295	13.3985	6.1671e-41	5.64892e-40	624.894	635.933	562.368	204.44	208.13	217.999	124930
CYTH2	897.976	1.06626	0.0796508	13.3867	7.2319e-41	6.61583e-40	1219.13	1195.31	1231.26	594.184	608.972	538.999	9266
MAST1	230.381	2.2301	0.166733	13.3753	8.43064e-41	7.70755e-40	386.839	386.868	366.595	87.617	58.3644	95.9998	22983
TFAP2A	180.99	2.352	0.175937	13.3684	9.24948e-41	8.45079e-40	312.898	307.249	287.902	60.4255	59.4656	57.9999	7020
JUNB	1391.55	1.25433	0.0938345	13.3675	9.36652e-41	8.5523e-40	2083.88	2097.66	1700.54	712.014	916.211	838.998	3726
C2orf74	114.97	3.44579	0.257979	13.3569	1.07982e-40	9.847e-40	208.298	211.297	212.088	16.1135	22.0243	20	339804
REEP6	394.474	-1.59606	0.119498	-13.3563	1.08805e-40	9.91581e-40	196.576	212.318	179.459	564.978	647.515	565.999	92840
RNF145	733.055	-1.20473	0.0903111	-13.3398	1.35854e-40	1.2373e-39	486.029	426.678	417.458	1076.58	985.588	1006	153830
TTYH3	923.587	-1.19416	0.0895322	-13.3378	1.3953e-40	1.26998e-39	622.189	579.792	482.715	1289.08	1313.75	1254	80727
ABR	1282.87	-1.00718	0.0755503	-13.3313	1.5221e-40	1.38364e-39	944.104	824.774	786.931	1702.99	1745.43	1693	29
CYP1A1	106.426	3.97136	0.297935	13.3296	1.55749e-40	1.41492e-39	196.576	203.131	200.572	9.06382	13.2146	16	1543
PDZRN3	144.853	-2.83411	0.212665	-13.3266	1.62035e-40	1.47109e-39	45.9879	31.6436	28.7902	244.723	249.976	267.999	23024
XRCC1	501.742	1.35046	0.101426	13.3148	1.89896e-40	1.7197e-39	700.639	735.968	725.512	285.007	297.328	265.999	7515
EPHB2	113.305	-3.59322	0.270004	-13.308	2.07873e-40	1.88014e-39	12.6241	24.4982	15.3548	213.503	226.85	187	2048
GNPNAT1	1203.52	-1.02624	0.0771474	-13.3024	2.24235e-40	2.02558e-39	806.14	729.843	841.633	1697.96	1507.56	1638	64841
GPSM1	602.848	-1.29609	0.0975058	-13.2924	2.56254e-40	2.31046e-39	355.279	353.183	337.805	836.893	934.932	798.998	26086
ANAPC13	763.371	-1.10039	0.0827942	-13.2906	2.62416e-40	2.36454e-39	477.913	482.819	496.151	1008.1	1036.24	1079	25847
DMPK	322.796	1.85472	0.139562	13.2896	2.66075e-40	2.396e-39	502.26	569.584	445.288	124.879	149.765	145	1760
BEST1	190.483	-2.43551	0.183362	-13.2825	2.92316e-40	2.62902e-39	70.3344	47.9757	59.4997	338.383	279.709	346.999	7439
MECOM	557.186	9.65731	0.727286	13.2785	3.08329e-40	2.7713e-39	1137.97	1018.72	1182.32	1.00709	1.10122	2	2122
ZNF619	110.218	5.02616	0.378556	13.2772	3.13894e-40	2.81956e-39	220.02	225.588	195.773	2.01418	9.91094	7.99998	285267
CASP4	174.845	-2.35797	0.17775	-13.2656	3.6643e-40	3.28941e-39	59.5137	50.0172	61.419	298.099	294.025	285.999	837
ZNF512	456.298	1.52372	0.114971	13.2531	4.3284e-40	3.88073e-39	627.599	653.286	750.464	252.78	235.66	217.999	84450
RAB17	764.326	1.15611	0.0872899	13.2444	4.85951e-40	4.3542e-39	1014.44	1106.5	1044.12	473.333	506.559	440.999	64284
ASTN2	375.322	1.68122	0.126966	13.2416	5.04792e-40	4.5202e-39	577.103	604.29	534.538	153.078	205.927	177	23245
WDR90	1147.98	1.04219	0.0787463	13.2348	5.52299e-40	4.94253e-39	1431.03	1663.84	1542.19	707.985	759.839	782.998	197335
GLS2	231.966	2.13198	0.161363	13.2123	7.44991e-40	6.65038e-39	361.591	408.304	362.756	75.5319	104.615	78.9998	27165
CKS1B	1474.72	1.06248	0.0804594	13.2052	8.18983e-40	7.29732e-39	1857.55	2059.89	2068.09	1035.29	832.519	994.998	1163
KIAA0040	386.206	1.5867	0.120178	13.2029	8.4396e-40	7.51056e-39	534.722	588.978	615.15	210.482	183.903	184	9674
HSF1	1217.43	-1.18074	0.0894358	-13.2021	8.53183e-40	7.58795e-39	751.135	844.168	641.061	1592.21	1817.01	1659	3297
SLC35A3	899.745	1.05987	0.0802813	13.202	8.54379e-40	7.5939e-39	1163.22	1209.6	1276.36	606.269	555.013	587.999	23443
MDGA1	118.309	3.25865	0.247094	13.1879	1.03051e-39	9.15371e-39	213.708	227.629	201.531	23.1631	19.8219	23.9999	266727
PCDH9	103.306	4.19499	0.318266	13.1808	1.13193e-39	1.00422e-38	206.495	177.612	203.451	9.06382	13.2146	9.99998	5101
HAUS6	674.773	-1.18847	0.0901844	-13.1782	1.17159e-39	1.03877e-38	402.168	419.532	413.619	987.957	874.365	950.998	54801
AJUBA	868.474	-1.10987	0.084228	-13.1769	1.19142e-39	1.0557e-38	534.722	575.709	540.296	1129.96	1144.16	1286	84962
PPP1R12C	564.491	1.39314	0.105791	13.1687	1.32779e-39	1.17581e-38	892.706	809.463	750.464	336.369	314.948	282.999	54776
RTN4RL2	209.117	-2.36491	0.1796	-13.1676	1.34744e-39	1.19248e-38	64.9241	89.8269	49.903	352.482	332.567	364.999	349667
DUSP16	801.305	-1.07247	0.081461	-13.1655	1.38706e-39	1.22678e-38	530.213	523.65	495.191	1070.54	1123.24	1065	80824
PSMB9	105.562	4.67748	0.355546	13.1558	1.57637e-39	1.39251e-38	175.836	222.526	211.128	10.0709	8.80973	4.99999	5698
COL18A1	142.973	-3.17471	0.241325	-13.1553	1.58568e-39	1.39988e-38	43.2827	17.3529	23.9918	240.695	288.519	243.999	80781
TSPAN3	849.003	-1.05884	0.0805335	-13.1478	1.75295e-39	1.5466e-38	533.82	559.376	559.489	1207.5	1118.84	1115	10099
TYW1B	182.4	2.5719	0.195637	13.1463	1.78712e-39	1.57577e-38	284.043	336.851	316.692	67.4751	36.3401	52.9999	441250
USP9Y	870.653	-1.16986	0.0890534	-13.1366	2.03182e-39	1.78606e-38	473.405	553.252	581.562	1240.74	1239.97	1135	8287
ZC3H6	154.24	2.67463	0.203747	13.1272	2.29956e-39	2.01895e-38	253.384	248.045	298.458	43.3049	46.2511	35.9999	376940
ARL4A	175.965	2.61628	0.199322	13.1259	2.34047e-39	2.05237e-38	323.719	260.294	323.41	58.4113	53.9596	35.9999	10124
ADAM22	506.266	1.6562	0.12622	13.1216	2.4771e-39	2.16954e-38	718.673	706.366	880.02	202.425	284.114	245.999	53616
HCLS1	155.841	6.63636	0.50591	13.1177	2.60846e-39	2.28319e-38	310.193	278.667	336.845	5.03546	3.30365	0.999998	3059
ANKRD9	955.079	1.17335	0.0894797	13.113	2.77413e-39	2.42525e-38	1403.98	1401.5	1164.08	586.127	617.782	556.999	122416
BTBD9	814.029	1.08963	0.083152	13.104	3.12167e-39	2.72743e-38	1137.07	1144.27	1041.24	525.702	531.887	503.999	114781
GOLGA8A	356.835	-1.55388	0.118683	-13.0927	3.62648e-39	3.16657e-38	168.622	182.716	192.894	523.688	534.09	538.999	23015
ASB13	668.945	1.2207	0.0933547	13.076	4.51828e-39	3.93572e-38	981.075	932.974	893.455	380.681	440.486	384.999	79754
CAMK2N1	119.917	-3.11471	0.238599	-13.0541	6.01866e-39	5.23947e-38	30.6586	20.4152	23.0321	208.468	205.927	230.999	55450
CCNB1IP1	982.504	1.0493	0.0803912	13.0524	6.15559e-39	5.35544e-38	1219.13	1382.11	1374.25	660.652	618.883	639.998	57820
MSL3	596.062	1.26254	0.0967342	13.0517	6.21643e-39	5.4051e-38	816.059	846.21	862.746	340.397	325.96	384.999	10943
GSDMD	245.55	7.88575	0.60429	13.0496	6.38709e-39	5.55013e-38	503.161	537.94	426.095	0	1.10122	4.99999	79792
HDAC10	489.726	1.40601	0.107744	13.0495	6.39453e-39	5.55325e-38	717.772	734.947	681.367	299.106	241.166	263.999	83933
KLF5	298.289	1.75272	0.134369	13.0441	6.86599e-39	5.95908e-38	498.653	454.238	427.054	132.936	139.854	137	688
ANO9	103.238	4.29694	0.329567	13.0382	7.4228e-39	6.43846e-38	169.524	219.463	200.572	8.05673	8.80973	13	338440
SORL1	479.642	1.33649	0.102623	13.0233	9.02022e-39	7.81933e-38	668.177	695.137	698.642	270.908	260.988	283.999	6653
FREM2	103.757	4.9389	0.379448	13.016	9.92211e-39	8.59598e-38	183.05	200.069	219.765	7.04964	6.60729	5.99999	341640
PLPP4	316.595	8.51791	0.654978	13.0049	1.14764e-38	9.93659e-38	649.241	585.916	659.295	2.01418	1.10122	2	196051
HOMER1	383.289	-1.53152	0.117792	-13.0019	1.19292e-38	1.03224e-37	177.639	217.422	196.733	583.106	574.835	549.999	9456
SACS	459.351	-1.50538	0.115867	-12.9923	1.35328e-38	1.1703e-37	263.303	208.235	245.676	738.198	627.693	672.998	26278
C5	118.641	5.69971	0.439039	12.9822	1.54303e-38	1.33358e-37	203.789	232.733	261.991	4.02837	3.30365	5.99999	727
AK7	115.485	3.31937	0.255772	12.9778	1.6341e-38	1.41145e-37	220.02	190.882	218.805	25.1773	22.0243	16	122481
GCLC	674.142	1.27837	0.098545	12.9725	1.75264e-38	1.51202e-37	963.04	853.355	1047	397.801	409.652	373.999	2729
CDKN2A	615.275	1.29792	0.100055	12.972	1.76273e-38	1.51981e-37	845.816	890.103	889.616	393.773	308.34	363.999	1029
ANO6	721.861	1.19603	0.0922043	12.9716	1.77399e-38	1.5286e-37	1095.59	957.473	961.592	414.922	441.587	459.999	196527
CD55	297.139	2.11595	0.163145	12.9698	1.81464e-38	1.56176e-37	419.301	532.837	496.151	128.908	126.64	78.9998	1604
NEK11	118.302	3.25068	0.250685	12.9672	1.87791e-38	1.61525e-37	220.02	217.422	204.41	18.1276	30.834	19	79858
MYO5B	695.543	1.13084	0.0872741	12.9573	2.13505e-38	1.83533e-37	974.763	960.535	929.923	421.971	425.069	460.999	4645
NECTIN2	684.276	-1.19258	0.0921268	-12.945	2.50691e-38	2.15242e-37	450.862	411.366	386.748	998.028	953.653	904.998	5819
RHOV	214.522	-2.07735	0.160606	-12.9344	2.87856e-38	2.46856e-37	75.7447	80.64	90.2092	316.227	373.312	350.999	171177
DPP3	917.845	-1.09188	0.0844234	-12.9333	2.91906e-38	2.50181e-37	612.27	608.373	537.417	1211.53	1343.48	1194	10072
KYAT1	224.978	2.01123	0.15552	12.9323	2.95712e-38	2.53291e-37	352.574	371.557	357.958	98.695	77.0851	91.9998	883
SMAP2	916.844	-1.01279	0.0784262	-12.9139	3.75864e-38	3.21562e-37	619.484	631.85	571.965	1257.86	1184.91	1235	64744
AK5	109.54	3.71496	0.287785	12.9088	4.01511e-38	3.43301e-37	216.414	207.214	187.136	8.05673	15.417	22.9999	26289
GINS3	513.168	1.28015	0.0992311	12.9006	4.46344e-38	3.81407e-37	736.708	742.092	702.48	299.106	289.62	308.999	64785
RING1	781.213	1.13326	0.0878507	12.8998	4.51257e-38	3.85376e-37	1100.1	1137.13	982.705	485.418	477.928	503.999	6015
PLEKHG2	432.598	1.46904	0.113936	12.8935	4.89625e-38	4.17647e-37	660.963	633.892	612.271	259.83	213.636	214.999	64857
MTHFS	344.183	-1.76672	0.137106	-12.8858	5.41329e-38	4.61203e-37	137.062	152.093	180.418	570.014	462.511	562.999	10588
ATP2C2	302.8	-5.55018	0.430902	-12.8804	5.80583e-38	4.9377e-37	5.41034	22.4567	10.5564	604.255	567.126	606.999	9914
FBXL16	479.924	1.62265	0.126095	12.8685	6.7704e-38	5.75124e-37	801.632	759.445	612.271	259.83	243.369	202.999	146330
ATP1A3	763.448	8.1234	0.631621	12.8612	7.44272e-38	6.31863e-37	1561.78	1569.93	1432.79	12.0851	1.10122	2.99999	478
OAS3	660.958	1.17539	0.0914349	12.8549	8.07099e-38	6.84393e-37	941.399	920.725	885.778	406.865	434.98	375.999	4940
ZCCHC24	275.039	-1.79662	0.139826	-12.849	8.71807e-38	7.38394e-37	138.865	113.304	116.12	451.177	421.766	408.999	219654
ERMARD	319.914	-1.72556	0.134301	-12.8485	8.77409e-38	7.42701e-37	128.045	175.571	142.991	473.333	495.547	503.999	55780
LOXL2	106.929	4.01166	0.312433	12.8401	9.77854e-38	8.26752e-37	220.02	202.11	181.378	6.04255	22.0243	9.99998	4017
BTG2	493.355	-1.40605	0.109525	-12.8377	1.00781e-37	8.51582e-37	301.175	251.107	258.152	734.17	658.527	756.998	7832
ARNTL2	299.676	1.75095	0.136426	12.8344	1.0515e-37	8.87977e-37	435.532	481.799	468.32	131.929	157.474	123
CTXN1	706.539	1.30073	0.101393	12.8286	1.13417e-37	9.56662e-37	1133.47	1003.41	878.1	413.915	406.349	403.999	404217
TRIM49D2	102.746	-3.83864	0.299403	-12.821	1.25078e-37	1.05317e-36	13.5258	14.2906	12.4757	221.56	202.624	152	729384
RAB43	488.268	-1.61191	0.125823	-12.811	1.42319e-37	1.19695e-36	297.569	230.692	192.894	727.12	754.333	726.998	339122
FBXO41	725.248	1.14185	0.0891492	12.8083	1.47316e-37	1.23825e-36	1020.75	1006.47	966.39	460.241	485.636	411.999	150726
SRCIN1	253.917	2.04767	0.159871	12.8083	1.47406e-37	1.23828e-36	403.07	474.653	349.321	92.6524	95.8058	108	80725
GPAT2	864.115	10.7061	0.836059	12.8054	1.52969e-37	1.28351e-36	1748.44	1724.06	1709.18	1.00709	0	2	150763
RELL2	304.816	1.78892	0.139729	12.8028	1.58107e-37	1.32585e-36	484.225	523.65	410.74	132.936	134.348	143	285613
SMARCA1	219.338	7.72211	0.603855	12.788	1.9132e-37	1.60344e-36	436.434	402.179	471.199	2.01418	2.20243	2	6594
PSMB8	120.708	5.96971	0.467184	12.7781	2.17351e-37	1.81842e-36	226.332	240.899	245.676	5.03546	3.30365	2.99999	5696
ACBD5	956.529	1.04114	0.081517	12.772	2.35037e-37	1.9641e-36	1309.3	1197.35	1356.02	632.453	588.049	655.998	91452
OSBPL3	370.426	1.50374	0.117791	12.7662	2.53266e-37	2.1152e-36	537.427	537.94	568.126	207.461	180.599	191	26031
ZNF778	557.243	-1.35334	0.106031	-12.7636	2.61775e-37	2.18374e-36	318.308	341.955	280.224	753.304	877.669	771.998	197320
CDC42EP4	480.752	-1.39758	0.109505	-12.7626	2.65142e-37	2.20926e-36	260.598	291.937	241.837	683.815	656.325	749.998	23580
MOGS	933.738	1.03064	0.0808021	12.7551	2.91841e-37	2.42891e-36	1291.27	1306.57	1163.12	620.368	632.098	588.999	7841
FCHO1	104.228	5.02546	0.394013	12.7546	2.94014e-37	2.44558e-36	235.35	206.193	165.064	7.04964	7.70851	3.99999	23149
QDPR	354.858	-1.54817	0.121644	-12.727	4.18595e-37	3.4718e-36	174.033	181.695	187.136	516.638	496.648	572.999	5860
ADA	171.012	-2.25129	0.176933	-12.724	4.35253e-37	3.60581e-36	64.0223	60.2248	53.7417	279.971	284.114	283.999	100
TMOD2	294.224	1.75214	0.137751	12.7196	4.59981e-37	3.80847e-36	440.041	439.947	480.796	142	147.563	115	29767
DHX34	670.588	1.27028	0.0999515	12.7089	5.27517e-37	4.36514e-36	948.613	1053.42	842.592	378.666	394.235	405.999	9704
PRX	104.027	4.9381	0.388709	12.7038	5.62974e-37	4.65318e-36	190.264	246.003	167.943	6.04255	9.91094	3.99999	57716
PTK7	658.803	-1.22982	0.0968439	-12.699	5.98887e-37	4.94718e-36	401.267	424.636	356.039	861.063	922.819	986.998	5754
SAMD13	92.2004	-4.58801	0.361484	-12.6921	6.53674e-37	5.39665e-36	3.60689	7.14532	11.5161	191.347	169.587	170	148418
NWD2	283.392	8.35767	0.658802	12.6862	7.05682e-37	5.82268e-36	643.83	570.605	480.796	3.02127	1.10122	0.999998	57495
C1orf35	736.514	1.12741	0.0889575	12.6736	8.2821e-37	6.82586e-36	971.156	1001.37	1059.48	439.092	445.992	501.999	79169
TIMM10	549.511	-1.21544	0.0959509	-12.6673	8.9779e-37	7.39507e-36	324.62	319.498	348.361	789.56	751.029	763.998	26519
HTRA2	645.543	1.20463	0.0951356	12.6622	9.57267e-37	7.88047e-36	873.77	967.68	860.826	409.886	360.098	400.999	27429
KLHL21	1158.62	-1.09804	0.0868855	-12.6378	1.30663e-36	1.07381e-35	794.418	793.13	625.706	1516.68	1640.81	1581	9903
BDH2	202.664	2.1955	0.173755	12.6356	1.34346e-36	1.10345e-35	312.898	345.017	339.724	78.5531	84.7936	54.9999	56898
TRAPPC5	870.517	-1.03034	0.081588	-12.6286	1.4687e-36	1.20562e-35	551.855	596.124	569.086	1093.7	1211.34	1201	126003
CD44	103.986	5.39616	0.427364	12.6266	1.50605e-36	1.23558e-35	209.2	210.277	190.015	3.02127	4.40486	6.99998	960
RGS11	97.8785	4.69743	0.372057	12.6256	1.52662e-36	1.25174e-35	174.033	218.443	172.741	6.04255	11.0122	4.99999	8786
ALMS1	503.407	1.30117	0.103065	12.6248	1.54102e-36	1.26283e-35	735.806	676.764	736.069	312.198	278.608	280.999	7840
RNF103	506.643	-1.35594	0.107454	-12.6187	1.66459e-36	1.36254e-35	271.419	286.834	295.579	716.042	804.989	664.998	7844
HERC6	94.266	-5.07837	0.402919	-12.6039	2.00859e-36	1.64039e-35	8.11551	4.08304	3.83869	190.34	198.219	161	55008
KLHL23	498.417	-1.27393	0.101074	-12.604	2.00822e-36	1.64039e-35	287.65	290.917	296.539	746.255	676.146	692.998	151230
CHST2	99.9369	5.04839	0.400899	12.5927	2.31739e-36	1.8915e-35	213.708	204.152	164.104	7.04964	6.60729	3.99999	9435
MOK	260.296	1.90086	0.151003	12.5882	2.45179e-36	2.00007e-35	406.677	375.64	450.086	123.872	92.5021	113	5891
PPP1R12B	872.093	1.01863	0.080926	12.5871	2.48585e-36	2.02671e-35	1122.65	1169.79	1211.11	608.283	573.733	546.999	4660
MGLL	102.271	-3.49641	0.27788	-12.5824	2.63826e-36	2.14975e-35	17.1327	21.436	11.5161	186.312	209.231	168	11343
SRP19	588.753	-1.17778	0.0936441	-12.5771	2.82039e-36	2.29685e-35	338.146	377.681	367.555	797.616	832.519	818.998	6728
UBXN11	371.042	1.57156	0.124972	12.5754	2.88463e-36	2.34784e-35	548.248	571.626	546.054	216.525	182.802	161	91544
ZNF681	102.817	3.72351	0.296149	12.5731	2.9682e-36	2.41449e-35	211.905	155.155	206.33	13.0922	15.417	15	148213
ATXN7L3	792.642	1.049	0.0834607	12.5688	3.13278e-36	2.54694e-35	1109.12	1072.82	1023.97	534.766	524.179	490.999	56970
ALDH7A1	391.903	9.14854	0.728344	12.5607	3.47057e-36	2.81837e-35	770.973	812.525	763.899	3.02127	0	0.999998	501
MZT2A	551.305	-1.21704	0.0969195	-12.5573	3.62625e-36	2.94313e-35	328.227	332.768	333.966	811.716	774.155	726.998	653784
HPS3	749.432	1.10952	0.0884668	12.5416	4.41775e-36	3.58149e-35	1000.91	976.867	1094.03	458.227	506.559	459.999	84343
MALL	104.357	-5.73971	0.458207	-12.5265	5.35014e-36	4.33494e-35	2.70517	4.08304	4.79836	234.652	183.903	196	7851
GPRIN2	139.259	-6.75194	0.539338	-12.519	5.88044e-36	4.75658e-35	1.80345	4.08304	1.91935	239.688	327.061	260.999	9721
MTSS1	94.144	4.05597	0.324231	12.5095	6.62098e-36	5.35258e-35	165.015	182.716	185.217	15.1064	8.80973	7.99998	9788
SDC3	956.591	-1.03207	0.0825262	-12.506	6.9223e-36	5.58989e-35	674.489	629.809	579.642	1249.8	1368.81	1237	9672
WFS1	598.868	-1.35775	0.108613	-12.5008	7.38872e-36	5.96319e-35	382.331	305.207	319.571	860.056	947.046	778.998	7466
POU3F2	113.188	5.87781	0.470457	12.4938	8.06856e-36	6.50822e-35	229.939	231.712	206.33	6.04255	1.10122	3.99999	5454
CASKIN2	514.322	1.59202	0.127561	12.4805	9.54381e-36	7.69386e-35	867.458	781.902	666.972	209.475	295.126	264.999	57513
SGK1	140.823	2.72906	0.218674	12.48	9.59368e-36	7.72973e-35	247.974	232.733	253.354	47.3333	38.5425	24.9999	6446
FBLL1	98.0585	3.88971	0.311683	12.4797	9.63128e-36	7.75569e-35	208.298	181.695	161.225	17.1206	11.0122	8.99998	345630
ZNF671	96.7877	-3.66963	0.294123	-12.4765	1.00276e-35	8.0658e-35	12.6241	18.3737	11.5161	168.184	207.029	163	79891
SLC35F1	253.975	8.19953	0.657879	12.4636	1.17956e-35	9.48258e-35	507.67	459.342	551.812	4.02837	0	0.999998	222553
PAQR7	119.717	6.09858	0.489399	12.4614	1.21275e-35	9.74401e-35	215.512	246.003	246.636	7.04964	1.10122	2	164091
TCAIM	457.88	-1.35068	0.108411	-12.4589	1.25136e-35	1.00486e-34	270.517	244.982	258.152	661.659	608.972	702.998	285343
DECR2	754.601	1.07348	0.0861971	12.4538	1.33285e-35	1.0697e-34	1076.66	960.535	1031.65	473.333	483.434	501.999	26063
USP46	729.597	-1.22028	0.0979881	-12.4534	1.34058e-35	1.07531e-34	450.862	370.536	492.312	1047.38	995.499	1021	64854
KDELR3	125.211	2.83466	0.227651	12.4518	1.36776e-35	1.09588e-34	212.807	231.712	214.007	28.1986	38.5425	25.9999	11015
DNM1	112.659	3.06106	0.246075	12.4395	1.59413e-35	1.27442e-34	208.298	209.256	186.176	28.1986	22.0243	21.9999	1759
SULT2B1	90.5003	-3.83716	0.308635	-12.4327	1.73706e-35	1.38791e-34	9.01723	11.2284	15.3548	157.106	177.296	173	6820
HMGN5	321.183	1.81546	0.146042	12.4311	1.77258e-35	1.41551e-34	486.029	424.636	590.199	139.986	133.247	153	79366
ARHGEF6	102.544	3.48031	0.280033	12.4282	1.83653e-35	1.46576e-34	172.229	194.965	197.693	23.1631	13.2146	14	9459
MRPL18	804.611	-1.03064	0.0829618	-12.4231	1.95914e-35	1.56275e-34	535.623	534.878	516.304	1053.42	1038.45	1149	29074
PBXIP1	418.172	1.37539	0.110719	12.4223	1.97684e-35	1.57512e-34	639.322	586.937	584.441	223.574	236.761	237.999	57326
FCHSD1	106.426	3.21578	0.259197	12.4067	2.40372e-35	1.91314e-34	203.789	198.027	174.66	22.156	20.9231	19	89848
BORCS6	456.517	1.48942	0.120081	12.4034	2.50426e-35	1.99205e-34	708.754	726.781	584.441	265.872	231.255	221.999	54785
PM20D2	244.438	8.14249	0.656674	12.3996	2.62682e-35	2.08724e-34	484.225	501.193	475.998	1.00709	2.20243	2	135293
AP3S1	590.325	1.25902	0.101621	12.3893	2.98684e-35	2.372e-34	796.221	826.815	876.181	382.695	305.037	354.999	1176
SOX13	521.222	1.24985	0.10101	12.3734	3.63878e-35	2.88814e-34	764.661	756.383	680.408	303.135	312.745	309.999	9580
CHRNB2	96.7509	5.18715	0.419314	12.3706	3.7711e-35	2.99151e-34	174.934	201.09	189.055	3.02127	4.40486	7.99998	1141
DPYSL5	609.838	1.17845	0.0952959	12.3662	3.98313e-35	3.15797e-34	887.295	852.334	797.488	351.475	396.438	373.999	56896
YIPF1	352.994	-1.61786	0.130842	-12.365	4.04169e-35	3.20087e-34	151.489	170.467	198.652	498.51	585.847	512.999	54432
RFC3	996.589	1.19133	0.0963664	12.3625	4.16756e-35	3.29875e-34	1321.93	1283.1	1554.67	662.666	524.179	632.998	5983
KCNJ3	95.8028	3.65466	0.295641	12.3618	4.20514e-35	3.32666e-34	182.148	182.716	167.943	14.0993	9.91094	18	3760
CAMK2B	136.714	-2.55051	0.206337	-12.3609	4.25532e-35	3.36451e-34	45.9879	40.8304	32.6289	238.681	230.154	231.999	816
ZNF544	763.909	-1.04535	0.0845789	-12.3595	4.32747e-35	3.41968e-34	477.913	513.442	504.788	982.921	1081.39	1023	27300
CDH7	126.225	2.73033	0.220947	12.3574	4.44147e-35	3.50783e-34	215.512	231.712	211.128	37.2624	29.7328	31.9999	1005
NIT2	808.756	-1.05878	0.0857636	-12.3453	5.16545e-35	4.07516e-34	514.884	484.861	573.884	1126.94	1065.98	1086	56954
PBX2	817.607	1.03088	0.0835363	12.3405	5.48417e-35	4.32186e-34	1137.07	1044.24	1111.3	511.602	570.43	530.999	5089
INO80E	1120.38	1.01398	0.0822183	12.3327	6.03724e-35	4.74991e-34	1559.98	1541.35	1393.44	751.29	807.191	668.998	283899
GPR162	352.837	8.99626	0.73017	12.3208	7.00099e-35	5.49914e-34	697.032	775.777	640.102	1.00709	1.10122	2	27239
CORO2A	551.608	-1.18097	0.0959034	-12.3141	7.60147e-35	5.96105e-34	325.522	351.141	336.845	797.616	745.523	752.998	7464
WDR76	483.498	1.24157	0.100854	12.3105	7.9509e-35	6.22828e-34	667.275	696.158	675.609	289.035	281.911	290.999	79968
OBSL1	102.061	5.00121	0.406435	12.3051	8.50607e-35	6.65592e-34	197.477	247.024	149.709	8.05673	1.10122	8.99998	23363
USP43	221.956	-1.84125	0.149683	-12.301	8.94642e-35	6.99669e-34	93.7792	100.034	96.9269	357.517	342.478	340.999	124739
TPPP	346.659	1.73687	0.141203	12.3005	9.00241e-35	7.03665e-34	548.248	609.394	442.409	146.028	161.879	172	11076
CYB5D2	394.267	-1.48479	0.120734	-12.298	9.28897e-35	7.25669e-34	219.119	216.401	187.136	524.695	590.252	627.998	124936
RIPK4	312.634	-1.79891	0.146325	-12.2939	9.76464e-35	7.62002e-34	110.912	175.571	133.394	478.368	506.559	470.999	54101
TMEM216	100.246	5.14218	0.418673	12.2821	1.13013e-34	8.80487e-34	160.507	244.982	179.459	3.02127	5.50608	7.99998	51259
GPC4	390.181	1.41629	0.115386	12.2744	1.24312e-34	9.67469e-34	584.317	579.792	538.376	205.447	230.154	202.999	2239
DCBLD2	227.781	1.95824	0.159731	12.2596	1.49283e-34	1.15867e-33	323.719	366.453	397.304	102.723	81.49	94.9998	131566
CABLES1	250.219	-1.78668	0.145796	-12.2547	1.58565e-34	1.23006e-33	119.027	117.387	100.766	365.574	419.563	378.999	91768
CYTH1	593.946	-1.17151	0.095622	-12.2514	1.65025e-34	1.27948e-33	340.851	363.391	391.546	814.737	861.151	791.998	9267
ENHO	170.26	2.36192	0.192805	12.2503	1.67386e-34	1.29709e-33	246.17	320.519	288.861	50.3546	50.6559	64.9998	375704
GAB2	136.355	2.55543	0.208707	12.2441	1.80676e-34	1.39931e-33	242.563	236.816	219.765	34.2411	40.745	43.9999	9846
SPATA2L	805.435	1.29997	0.106254	12.2346	2.03185e-34	1.57195e-33	1281.35	1209.6	945.277	446.141	492.243	457.999	124044
NEO1	602.795	-1.15645	0.094601	-12.2245	2.29912e-34	1.77682e-33	367.903	368.494	383.869	797.616	803.887	894.998	4756
ZMYND8	757.493	-1.04679	0.085654	-12.2211	2.39718e-34	1.85161e-33	470.699	501.193	510.546	998.028	1082.5	981.998	23613
SEMA4G	101.24	3.24528	0.265636	12.217	2.52159e-34	1.94562e-33	193.87	183.737	171.781	18.1276	20.9231	19	57715
KIFC2	724.876	1.34206	0.109877	12.2142	2.61104e-34	2.01247e-33	1036.98	1088.13	992.301	381.688	502.154	347.999	90990
SCOC	1344.89	-1.00951	0.082652	-12.214	2.61572e-34	2.015e-33	841.308	842.127	995.18	1878.23	1626.5	1886	60592
RHOBTB1	177.462	7.41617	0.607728	12.2031	2.99209e-34	2.30124e-33	343.556	324.602	390.587	4.02837	0	2	9886
GALK1	319.789	1.64816	0.135069	12.2024	3.01898e-34	2.31944e-33	534.722	488.944	430.893	143.007	154.17	167	2584
SUV39H1	254.495	-1.74105	0.14272	-12.1991	3.14373e-34	2.414e-33	131.652	107.18	112.282	388.737	382.122	404.999	6839
GAS6	138.064	-2.52545	0.207069	-12.1962	3.25741e-34	2.49862e-33	44.1844	43.8927	34.5482	258.822	216.939	229.999	2621
GPAM	629.678	-1.1649	0.0955227	-12.195	3.30315e-34	2.53101e-33	350.77	391.972	423.216	904.368	856.746	850.998	57678
RTKN	856.375	1.00367	0.0823349	12.1901	3.50828e-34	2.68676e-33	1110.02	1153.46	1164.08	554.907	617.782	537.999	6242
ITGA2	321.401	1.56971	0.128771	12.19	3.5146e-34	2.69016e-33	504.063	452.197	486.554	175.234	145.36	165	3673
CREB3L4	815.186	-1.08226	0.0887887	-12.1891	3.55249e-34	2.71772e-33	469.798	575.709	524.941	1074.57	1089.1	1157	148327
MXD3	361.627	1.56757	0.128656	12.1842	3.77364e-34	2.88537e-33	506.768	579.792	536.457	164.156	169.587	212.999	83463
GSAP	104.295	5.75222	0.472348	12.1779	4.07525e-34	3.11433e-33	200.183	198.027	215.926	4.02837	6.60729	0.999998	54103
MAATS1	95.1103	3.63924	0.298945	12.1736	4.29603e-34	3.27957e-33	203.789	160.259	164.104	13.0922	15.417	14
PGAM2	329.28	8.89664	0.730987	12.1707	4.45131e-34	3.39451e-33	617.68	735.968	618.029	0	0	3.99999	5224
ALKBH8	282.98	1.71165	0.14069	12.1662	4.70639e-34	3.58713e-33	463.486	410.345	426.095	125.886	153.069	119	91801
TRIM16	540.423	-1.20539	0.0991456	-12.1578	5.21715e-34	3.97221e-33	298.47	329.705	353.159	749.276	749.928	761.998	10626
KCNMB4	87.8737	4.69488	0.386258	12.1548	5.41011e-34	4.11695e-33	172.229	172.508	163.144	8.05673	3.30365	7.99998	27345
LGR4	293.796	-1.6001	0.131749	-12.145	6.09636e-34	4.63672e-33	154.195	138.823	143.951	473.333	429.474	422.999	55366
SLC4A7	637.58	-1.23959	0.102086	-12.1426	6.27946e-34	4.77345e-33	339.048	377.681	422.256	922.496	816.001	947.998	9497
DERL3	172.628	2.27586	0.187577	12.1329	7.06853e-34	5.37044e-33	261.5	319.498	277.345	64.4538	64.9717	47.9999	91319
CARD8	223.661	1.9829	0.163453	12.1314	7.20444e-34	5.47082e-33	355.279	361.349	355.079	110.78	70.4778	88.9998	22900
ANKRD50	398.629	1.36534	0.112578	12.1279	7.51089e-34	5.70051e-33	556.363	558.356	608.432	224.581	218.041	225.999	57182
ELOVL2	129.317	2.60413	0.214762	12.1256	7.72686e-34	5.86133e-33	213.708	219.463	233.2	41.2907	35.2389	32.9999	54898
MAP3K7	520.976	1.29906	0.10715	12.1237	7.9075e-34	5.9952e-33	720.477	695.137	807.085	331.333	291.822	279.999	6885
DUSP4	902.603	-1.06117	0.0875623	-12.119	8.3727e-34	6.34122e-33	596.941	592.041	566.207	1298.14	1080.29	1282	1846
PRKAR2B	619.82	1.16494	0.096274	12.1002	1.05332e-33	7.96494e-33	826.88	887.04	858.907	369.603	353.49	422.999	5577
TMUB2	373.103	1.38611	0.114628	12.0923	1.16014e-33	8.76806e-33	527.508	537.94	553.731	200.411	207.029	211.999	79089
BEND3	511.471	1.2502	0.103402	12.0906	1.18403e-33	8.94394e-33	751.135	738.009	670.811	300.113	323.757	284.999	57673
METTL16	889.258	-1.05781	0.0876056	-12.0747	1.43767e-33	1.08428e-32	596.039	575.709	559.489	1094.71	1181.6	1328	79066
TMTC1	310.152	8.81028	0.729766	12.0728	1.47129e-33	1.10906e-32	631.206	626.747	598.836	3.02127	1.10122	0	83857
SERPINI1	199.106	1.95195	0.161685	12.0726	1.4747e-33	1.11105e-32	318.308	325.622	305.176	75.5319	86.996	82.9998	5274
PTPRM	531.055	-10.1132	0.837817	-12.0709	1.50543e-33	1.1336e-32	2.70517	0	0	1024.21	1103.42	1056	5797
CROCC	373.866	1.42269	0.117878	12.0692	1.53653e-33	1.15581e-32	573.496	554.273	505.747	205.447	209.231	195	9696
EEF2K	808.191	1.01765	0.0843783	12.0606	1.7058e-33	1.28247e-32	1081.17	1137.13	1027.81	504.553	538.494	559.999	29904
F8A3	87.1143	-4.15635	0.344679	-12.0586	1.74704e-33	1.31279e-32	13.5258	12.2491	1.91935	158.113	161.879	175	474384
INHBA	211.945	7.93727	0.658631	12.0512	1.9124e-33	1.43554e-32	414.793	411.366	440.49	3.02127	0	2	3624
HEXA	628.129	-1.19973	0.0997538	-12.0269	2.56713e-33	1.92201e-32	391.348	411.366	340.684	810.709	877.669	936.998	3073
ZNF117	156.442	2.5215	0.209859	12.0152	2.95676e-33	2.21142e-32	251.581	226.609	321.49	46.3262	39.6438	52.9999	51351
PXMP2	539.574	1.19562	0.0995367	12.0118	3.0803e-33	2.30262e-32	734.003	766.591	753.343	306.156	319.353	357.999	5827
DENND6A	663.002	1.12714	0.0938663	12.008	3.22604e-33	2.41031e-32	908.937	902.352	918.407	412.907	374.413	460.999	201627
DGKB	89.7475	-3.56348	0.296867	-12.0036	3.40133e-33	2.53996e-32	18.0345	11.2284	12.4757	168.184	147.563	181	1607
SHPK	415.953	-1.49905	0.124893	-12.0027	3.43779e-33	2.56586e-32	181.246	256.211	215.926	575.049	623.288	643.998	23729
TMTC2	590.514	-1.18956	0.0991349	-11.9994	3.57788e-33	2.66904e-32	370.608	386.868	322.45	781.503	866.657	814.998	160335
SLC8B1	236.419	-1.76868	0.147563	-11.9859	4.21201e-33	3.14045e-32	102.796	101.055	118.04	360.539	349.085	386.999	80024
PLA2G3	1666.01	12.2384	1.02208	11.9741	4.85933e-33	3.61748e-32	3363.43	3483.85	3146.77	0	0	2	50487
SRRM4	1655.27	12.2289	1.02207	11.9649	5.42771e-33	4.03642e-32	3205.63	3504.27	3219.7	1.00709	0	0.999998	84530
ZBED6CL	232.742	1.7664	0.147666	11.9621	5.61121e-33	4.17073e-32	362.493	352.162	364.676	114.808	101.312	101
IRS1	617.496	1.32899	0.111154	11.9563	6.02098e-33	4.473e-32	972.959	932.974	743.746	325.291	370.008	359.999	3667
MXRA7	141.404	2.43911	0.204093	11.951	6.41738e-33	4.76257e-32	242.563	239.879	234.16	39.2766	38.5425	53.9999	439921
C2CD2	450.851	-1.24394	0.104151	-11.9436	7.01168e-33	5.19557e-32	263.303	267.439	272.547	630.439	613.377	657.998	25966
INTS6L	140.888	2.38889	0.20002	11.9432	7.04369e-33	5.21661e-32	228.136	238.858	242.797	40.2837	46.2511	48.9999	203522
NAALAD2	137.105	2.45384	0.205474	11.9424	7.11534e-33	5.26696e-32	218.217	237.837	239.918	45.3191	36.3401	44.9999	10003
XRCC2	606.51	1.16793	0.0979005	11.9297	8.28515e-33	6.12344e-32	801.632	805.38	911.689	364.567	356.794	398.999	7516
ZKSCAN8	558.971	1.24956	0.104924	11.9092	1.05993e-32	7.81776e-32	728.592	787.006	845.471	297.092	333.668	361.999	7745
FZD8	372.14	1.51475	0.127215	11.907	1.08784e-32	8.01946e-32	614.975	554.273	484.635	205.447	190.51	183	8325
TTBK2	413.241	1.33765	0.112368	11.9042	1.12503e-32	8.28939e-32	627.599	596.124	552.771	226.596	232.357	243.999	146057
ATP6V1D	823.313	-1.0436	0.0876759	-11.903	1.1423e-32	8.41232e-32	521.196	496.089	595.957	1151.11	1115.53	1060	51382
GPSM2	661.655	1.11905	0.0940738	11.8954	1.25066e-32	9.20562e-32	946.809	846.21	925.124	387.73	414.057	449.999	29899
CTNNBIP1	612.461	-1.14808	0.0965518	-11.8908	1.32076e-32	9.71168e-32	372.412	421.574	349.321	813.73	845.734	871.998	56998
RND2	97.2566	5.52518	0.464836	11.8863	1.39434e-32	1.02422e-31	192.969	161.28	216.886	0	4.40486	7.99998	8153
EVL	459.701	-1.29274	0.108771	-11.885	1.41695e-32	1.03977e-31	266.91	291.937	240.878	628.425	686.057	643.998	51466
JMJD4	701.833	-1.23625	0.104035	-11.883	1.45069e-32	1.06398e-31	497.751	371.557	383.869	964.794	1023.03	969.998	65094
DNAJC6	171.062	2.10666	0.177303	11.8817	1.47325e-32	1.07998e-31	277.731	264.377	290.781	58.4113	66.0729	68.9998	9829
LXN	86.484	4.44537	0.374254	11.8779	1.54112e-32	1.129e-31	192.067	155.155	148.749	3.02127	9.91094	9.99998	56925
KCNG1	102.833	-3.18498	0.268241	-11.8736	1.62323e-32	1.18811e-31	27.0517	20.4152	13.4354	171.206	172.891	211.999	3755
SYT5	156.086	7.22673	0.608668	11.873	1.63447e-32	1.19573e-31	289.453	331.747	309.015	0	3.30365	2.99999	6861
CCDC113	316.626	-1.52424	0.12845	-11.8665	1.76797e-32	1.29142e-31	161.408	146.989	181.378	448.156	476.826	484.999	29070
PCDH11X	86.959	3.88519	0.327511	11.8628	1.84767e-32	1.34896e-31	171.327	138.823	178.499	13.0922	11.0122	8.99998	27328
TBC1D9	772.023	-1.0194	0.0859797	-11.8563	1.99589e-32	1.45569e-31	533.82	477.716	518.223	1092.69	986.689	1023	23158
HGF	1530.97	12.1162	1.02206	11.8547	2.03509e-32	1.48354e-31	2901.74	3110.26	3171.72	1.00709	1.10122	0	3082
TRUB1	786.818	-1.09263	0.0922054	-11.85	2.15195e-32	1.56793e-31	519.392	439.947	547.013	1099.74	1009.81	1105	142940
PHLDB1	494.948	1.25634	0.106081	11.8433	2.33224e-32	1.69757e-31	746.627	705.345	641.061	302.127	299.531	274.999	23187
EVPL	901.427	-1.02829	0.0869131	-11.8312	2.69152e-32	1.95808e-31	637.518	610.414	530.699	1165.2	1291.73	1173	2125
SRRM3	279.148	8.65936	0.731912	11.8311	2.69437e-32	1.95917e-31	598.744	500.172	571.965	1.00709	0	2.99999	222183
PLCB4	409.96	-1.33868	0.113183	-11.8276	2.81102e-32	2.04296e-31	224.529	228.65	243.757	619.361	603.466	539.999	5332
HYLS1	95.2815	5.3701	0.454423	11.8174	3.17379e-32	2.3008e-31	166.819	233.754	157.386	3.02127	7.70851	2.99999	219844
ZDBF2	259.143	1.69548	0.143495	11.8155	3.24475e-32	2.34988e-31	387.741	375.64	424.175	120.851	135.45	111	57683
MISP	276.195	8.64234	0.732483	11.7987	3.964e-32	2.86931e-31	600.548	571.626	480.796	0	2.20243	2	126353
POTEF	116.236	2.82932	0.239848	11.7963	4.07886e-32	2.94801e-31	184.853	213.339	213.047	20.1418	33.0365	32.9999	728378
EGLN3	116.464	-2.81875	0.238995	-11.7942	4.1819e-32	3.02096e-31	21.6414	36.7474	28.7902	191.347	231.255	189	112399
GRK1	251.939	-8.62103	0.732004	-11.7773	5.11089e-32	3.68466e-31	3.60689	0	0	521.673	504.357	481.999	6011
TFE3	782.642	-1.08427	0.0921222	-11.7699	5.57684e-32	4.01857e-31	479.717	559.376	466.401	1036.3	1143.06	1011	7030
ZNF613	196.381	-2.05378	0.174563	-11.7652	5.89631e-32	4.24451e-31	74.843	64.3079	89.2495	343.418	331.466	274.999	79898
ARHGEF10	763.974	1.04066	0.0884656	11.7634	6.02591e-32	4.33565e-31	1024.36	1055.47	1005.74	494.482	454.802	548.999	9639
CACNA1H	846.548	2.35576	0.200398	11.7554	6.62327e-32	4.76068e-31	1533.83	1488.27	1226.46	220.553	339.174	270.999	8912
SDC4	299.025	-1.53792	0.130931	-11.7461	7.39868e-32	5.31538e-31	153.293	169.446	137.233	440.099	436.081	457.999	6385
RASA4B	569.183	6.52158	0.555755	11.7346	8.46883e-32	6.08116e-31	1156.01	1153.46	1069.08	7.04964	5.50608	23.9999	100271927
GALNT3	388.514	-1.42162	0.121154	-11.734	8.53775e-32	6.12759e-31	196.576	207.214	230.321	612.312	507.66	576.999	2591
LAMTOR2	626.609	-1.0861	0.0925897	-11.7302	8.92221e-32	6.39396e-31	403.07	370.536	429.933	867.106	827.013	861.998	28956
PCDH17	85.7781	5.00588	0.427154	11.7192	1.01671e-31	7.27521e-31	171.327	167.405	160.265	9.06382	6.60729	0	27253
WNT7B	467.156	-1.30545	0.111437	-11.7147	1.07174e-31	7.6652e-31	293.06	281.73	232.241	658.638	699.272	637.998	7477
LOXL3	103.884	3.00539	0.256716	11.7071	1.17258e-31	8.37808e-31	180.345	193.944	180.418	25.1773	15.417	27.9999	84695
AFMID	233.695	-1.78893	0.152809	-11.707	1.17396e-31	8.38373e-31	119.027	107.18	88.2899	353.489	350.187	383.999	125061
NT5C3A	410.64	1.30426	0.111412	11.7067	1.17842e-31	8.41141e-31	609.565	545.086	598.836	240.695	235.66	233.999	51251
CHRNE	126.589	6.69982	0.572962	11.6933	1.37927e-31	9.83531e-31	278.632	216.401	257.192	1.00709	3.30365	2.99999	1145
PCDHGA5	123.781	-2.68889	0.229973	-11.6922	1.39664e-31	9.95424e-31	29.7569	28.5813	41.2659	186.312	247.774	208.999	56110
TIRAP	466.299	1.21854	0.104222	11.6917	1.40495e-31	1.00085e-30	660.061	633.892	663.134	270.908	269.798	299.999	114609
ETNK2	85.0436	3.94972	0.337961	11.6869	1.48723e-31	1.05842e-30	141.571	159.239	178.499	6.04255	9.91094	15	55224
CLN5	475.719	-1.18601	0.101569	-11.6768	1.67396e-31	1.18954e-30	280.436	286.834	304.216	650.581	677.248	654.998	1203
STK17A	339.406	1.47541	0.126385	11.674	1.73128e-31	1.22967e-30	474.306	500.172	523.981	199.404	158.575	180	9263
MTCL1	256.106	-1.75882	0.150744	-11.6676	1.86668e-31	1.32388e-30	99.1895	139.844	112.282	366.581	399.741	418.999	23255
TTC33	254.001	1.63115	0.139832	11.665	1.92291e-31	1.36242e-30	392.25	383.806	376.192	131.929	117.83	122	23548
PHKA2	334.333	-1.47326	0.126335	-11.6615	2.004e-31	1.41917e-30	165.015	191.903	174.66	448.156	514.268	511.999	5256
RORB	113.045	6.33969	0.544384	11.6456	2.41506e-31	1.70859e-30	219.119	188.841	261.991	2.01418	3.30365	2.99999	6096
CTBS	333.817	-1.49944	0.128757	-11.6455	2.41973e-31	1.71106e-30	160.507	166.384	196.733	522.68	452.6	503.999	1486
TM2D2	500.631	-1.32928	0.114287	-11.6311	2.86369e-31	2.023e-30	264.205	324.602	266.789	682.808	798.381	666.998	83877
ARHGAP10	247.706	-1.64182	0.141262	-11.6226	3.16458e-31	2.23446e-30	111.814	120.45	128.596	363.56	378.818	382.999	79658
TMEM102	185.209	1.97316	0.169954	11.61	3.66716e-31	2.58552e-30	320.112	289.896	275.426	75.5319	79.2875	70.9998	284114
DPP4	78.5208	-4.28495	0.3691	-11.6092	3.70065e-31	2.60785e-30	5.41034	4.08304	13.4354	160.128	153.069	135	1803
TPRA1	700.714	-1.10016	0.0948398	-11.6002	4.11061e-31	2.89533e-30	441.844	484.861	410.74	936.595	1036.24	893.998	131601
RPAIN	540.793	-1.12453	0.0969568	-11.5982	4.20628e-31	2.96127e-30	326.424	361.349	333.006	760.354	746.624	716.998	84268
POLE4	409.385	-1.28667	0.11113	-11.5781	5.32361e-31	3.74239e-30	245.269	248.045	220.725	554.907	602.365	584.999	56655
COL14A1	244.491	8.46583	0.731502	11.5732	5.63329e-31	3.95623e-30	493.243	484.861	484.635	1.00709	2.20243	0.999998	7373
COLGALT2	80.7572	3.97315	0.343347	11.5718	5.72612e-31	4.01946e-30	151.489	155.155	148.749	5.03546	12.1134	12	23127
TRAPPC6A	349.704	1.45518	0.125792	11.5682	5.97407e-31	4.18942e-30	469.798	559.376	508.626	201.418	185.004	174	79090
DHH	245.249	8.47069	0.732305	11.5672	6.04476e-31	4.23693e-30	469.798	522.629	475.038	4.02837	0	0	50846
SLC44A4	668.873	1.1475	0.0992242	11.5648	6.21714e-31	4.35563e-30	969.352	879.895	914.568	428.014	461.409	359.999	80736
MSH2	442.005	1.32466	0.114601	11.5589	6.65329e-31	4.65665e-30	671.784	608.373	614.19	222.567	284.114	250.999	4436
MMS22L	698.148	1.05747	0.0915041	11.5565	6.84412e-31	4.78789e-30	955.826	889.082	983.664	467.29	479.029	413.999	253714
RPH3AL	76.0107	-4.84202	0.419186	-11.551	7.29743e-31	5.10005e-30	3.60689	6.12456	5.75804	142	158.575	140	9501
ZNF552	266.302	-1.58669	0.137445	-11.5442	7.90082e-31	5.51639e-30	125.34	139.844	134.354	420.964	373.312	403.999	79818
TSPAN33	319.876	-1.43394	0.124215	-11.5441	7.90768e-31	5.5185e-30	184.853	163.322	169.862	483.404	465.814	451.999	340348
ERF	757.527	1.12116	0.097144	11.5412	8.17673e-31	5.70073e-30	1091.99	1122.84	899.213	470.312	465.814	494.999	2077
HNF1B	77.2598	-5.06765	0.4391	-11.541	8.19711e-31	5.71218e-30	3.60689	4.08304	5.75804	148.042	153.069	149	6928
MAGEA2	1080.36	-1.00079	0.0867198	-11.5405	8.24299e-31	5.74136e-30	756.546	733.926	668.892	1268.94	1532.89	1521	4101
NPTXR	726.329	1.01289	0.0878933	11.5241	9.97624e-31	6.93517e-30	975.664	1012.59	925.124	458.227	515.369	470.999	23467
FERMT1	375.715	1.44943	0.125811	11.5207	1.03771e-30	7.20341e-30	487.832	593.061	569.086	180.269	218.041	205.999	55612
FHDC1	507.193	-1.20421	0.104567	-11.5162	1.09345e-30	7.58666e-30	319.21	275.605	325.329	666.695	743.321	712.998	85462
CLIP4	79.4265	4.3134	0.374749	11.5101	1.17365e-30	8.13134e-30	143.374	163.322	146.83	3.02127	11.0122	8.99998	79745
LRP2	98.3984	5.96444	0.518411	11.5052	1.24147e-30	8.5971e-30	176.738	215.38	189.055	2.01418	2.20243	4.99999	4036
TYMP	297.107	1.88966	0.164252	11.5047	1.24942e-30	8.64801e-30	472.503	528.754	402.103	145.021	144.259	89.9998	1890
DENND1A	658.306	-1.08353	0.0942686	-11.4941	1.41207e-30	9.75811e-30	430.122	455.259	380.99	856.028	940.438	886.998	57706
DONSON	393.277	1.41396	0.123017	11.4941	1.41252e-30	9.75811e-30	566.282	515.484	634.344	232.638	194.915	215.999	29980
CHST15	131.319	2.37715	0.206901	11.4893	1.49304e-30	1.03094e-29	206.495	231.712	222.644	45.3191	40.745	40.9999	51363
RIOK1	457.468	1.31487	0.114482	11.4853	1.56342e-30	1.0785e-29	635.715	591.02	731.27	259.83	249.976	276.999	83732
PRR36	509.58	1.21448	0.105766	11.4826	1.61284e-30	1.11206e-29	737.609	757.404	642.021	301.12	297.328	321.999	80164
C6orf47	477.827	1.20069	0.104585	11.4805	1.65292e-30	1.13861e-29	664.57	690.034	643.94	302.127	264.292	301.999	57827
HOXA9	105.846	6.24542	0.5441	11.4784	1.69291e-30	1.16559e-29	188.46	224.567	214.007	6.04255	0	2	3205
ACOT1	112.43	-2.60722	0.227156	-11.4777	1.7079e-30	1.17536e-29	27.0517	34.7058	33.5885	201.418	193.814	184	641371
CHAC1	386.568	-4.60978	0.401834	-11.4718	1.82721e-30	1.25686e-29	13.5258	37.7681	40.3062	777.475	754.333	695.998	79094
ISG15	741.696	1.04063	0.090734	11.4691	1.88711e-30	1.29744e-29	900.821	1050.36	1044.12	489.446	472.422	492.999	9636
MAST2	878.664	1.00501	0.0876607	11.4648	1.9821e-30	1.3621e-29	1152.4	1291.26	1075.79	568	571.531	612.998	23139
IGF2BP2	166.861	7.59071	0.662286	11.4614	2.06231e-30	1.41655e-29	345.36	305.207	345.482	2.01418	1.10122	2	10644
ANO8	389.247	1.29679	0.11332	11.4436	2.53169e-30	1.73564e-29	525.705	576.729	557.57	216.525	227.952	230.999	57719
ALG2	711.037	-1.02935	0.0899716	-11.4409	2.61307e-30	1.79058e-29	460.78	489.965	452.006	913.432	1034.04	915.998	85365
DTD2	395.598	-1.31376	0.114851	-11.4388	2.67442e-30	1.83174e-29	238.055	234.775	208.249	586.127	526.381	579.999	112487
FANCL	222.652	1.80293	0.157628	11.4378	2.70516e-30	1.85191e-29	311.094	372.577	355.079	93.6595	92.5021	111	55120
CBARP	235.488	1.90246	0.166437	11.4305	2.94438e-30	2.01472e-29	404.874	409.325	300.377	104.738	104.615	88.9998	255057
TMEM263	443.105	-1.36709	0.119706	-11.4204	3.30786e-30	2.26021e-29	225.431	231.712	285.982	677.773	573.733	663.998	90488
RNF115	704.254	1.09271	0.0958205	11.4038	4.00442e-30	2.72839e-29	871.064	995.241	1010.54	479.376	460.308	408.999	27246
ELMOD1	112.525	6.52846	0.573688	11.3798	5.27098e-30	3.57949e-29	223.627	208.235	236.079	1.00709	2.20243	3.99999	55531
IRX4	151.761	-7.56333	0.665096	-11.3718	5.77975e-30	3.91945e-29	2.70517	0	1.91935	294.071	335.871	275.999	50805
PDE6B	77.937	4.77105	0.419555	11.3717	5.78624e-30	3.922e-29	149.686	164.342	137.233	8.05673	3.30365	4.99999	5158
DLX3	80.1963	4.01825	0.353393	11.3705	5.86792e-30	3.97549e-29	156.9	154.135	142.032	14.0993	11.0122	2.99999	1747
TBX1	207.466	-8.33826	0.733708	-11.3645	6.27906e-30	4.25003e-29	1.80345	2.04152	0	407.872	436.081	396.999	6899
CHRNA3	78.6322	3.99159	0.351273	11.3632	6.37538e-30	4.3132e-29	131.652	168.425	143.951	8.05673	7.70851	12	1136
PROSER2	235.797	-1.83853	0.161845	-11.3598	6.62884e-30	4.48256e-29	127.143	92.8891	88.2899	371.617	400.843	333.999	254427
CEBPZ	750.89	1.10278	0.0971058	11.3564	6.89011e-30	4.65705e-29	1039.69	923.788	1110.34	526.709	465.814	438.999	10153
KIF20B	184.473	-2.27138	0.200066	-11.3532	7.15305e-30	4.83024e-29	64.0223	44.9134	80.6125	366.581	279.709	270.999	9585
PRR15	97.5038	5.94922	0.524108	11.3511	7.32109e-30	4.94139e-29	235.35	167.405	172.741	3.02127	5.50608	0.999998	222171
ERBB4	129.35	6.95709	0.613132	11.3468	7.69154e-30	5.18899e-29	271.419	266.418	232.241	3.02127	0	2.99999	2066
KLHL35	135.3	-2.2545	0.198784	-11.3415	8.17636e-30	5.50575e-29	51.3982	44.9134	44.1449	212.496	226.85	231.999	283212
DIXDC1	221.707	2.05035	0.180842	11.3378	8.52477e-30	5.73499e-29	376.019	331.747	364.676	104.738	55.0608	97.9998	85458
GABARAPL1	399.522	-1.39534	0.123117	-11.3334	8.96611e-30	6.02626e-29	207.396	256.211	197.693	603.248	528.584	603.999	23710
GK5	624.211	-1.02659	0.0905961	-11.3315	9.15744e-30	6.15199e-29	401.267	400.138	431.853	824.808	818.203	868.998	256356
ING1	263.222	1.9275	0.170267	11.3205	1.03878e-29	6.96881e-29	490.537	388.909	371.393	140.993	92.5021	94.9998	3621
PREX2	81.4374	3.74034	0.330463	11.3185	1.06283e-29	7.12679e-29	133.455	160.259	161.225	11.078	6.60729	16	80243
NBL1	110.588	6.505	0.574888	11.3152	1.1029e-29	7.38105e-29	222.726	208.235	225.523	6.04255	0	0.999998	4681
NECTIN3	113.046	2.77118	0.244907	11.3152	1.10331e-29	7.38105e-29	179.443	222.526	190.015	38.2695	22.0243	25.9999	25945
MRPL58	639.419	-1.12368	0.0993952	-11.3052	1.23666e-29	8.25015e-29	353.475	457.3	397.304	873.148	895.288	859.998	3396
SLC16A8	79.8355	4.19555	0.37129	11.2999	1.31346e-29	8.75437e-29	142.472	176.591	135.314	4.02837	6.60729	14	23539
VCAN	215.138	8.28137	0.733319	11.293	1.42104e-29	9.46703e-29	427.417	407.283	452.006	3.02127	1.10122	0	1462
ERLIN1	669.33	1.02285	0.0907426	11.272	1.80465e-29	1.20115e-28	880.082	914.601	897.294	416.936	425.069	481.999	10613
THOC7	453.998	-1.19331	0.105891	-11.2692	1.86314e-29	1.23894e-28	271.419	270.501	286.942	674.751	613.377	606.999	80145
ST6GAL1	147.965	2.35701	0.209179	11.2679	1.8896e-29	1.25595e-28	198.379	278.667	265.829	51.3617	49.5547	43.9999	6480
SMPD2	315.276	-1.56036	0.138529	-11.2638	1.98116e-29	1.3162e-28	184.853	133.72	159.306	455.205	517.571	440.999	6610
GFRA1	1008.1	11.5133	1.02263	11.2585	2.10228e-29	1.39602e-28	1918.87	2087.45	2040.26	0	0	2	2674
NEBL	394.281	-1.34401	0.119462	-11.2505	2.30391e-29	1.52709e-28	238.957	188.841	239.918	589.148	563.822	544.999	10529
LOX	94.7513	3.14706	0.279857	11.2452	2.44409e-29	1.61852e-28	179.443	171.488	160.265	28.1986	12.1134	17	4015
RAP2A	410.486	1.32742	0.118142	11.2358	2.7211e-29	1.79948e-28	595.137	558.356	608.432	251.773	198.219	250.999	5911
NFIA	575.695	-1.07699	0.0959009	-11.2302	2.8986e-29	1.91598e-28	379.625	364.411	366.595	836.893	768.649	737.998	4774
KIAA1324L	615.224	1.03896	0.0925591	11.2248	3.08113e-29	2.03383e-28	833.192	796.193	853.149	376.652	415.158	416.999
PLA1A	94.9626	-3.25895	0.290351	-11.2242	3.10265e-29	2.04709e-28	18.0345	27.5605	8.63705	193.362	165.182	157	51365
TGFB3	77.1488	4.94906	0.441154	11.2184	3.31068e-29	2.18235e-28	157.802	153.114	137.233	5.03546	7.70851	2	7043
BHLHE40	394.291	-3.11176	0.277462	-11.2151	3.43962e-29	2.2663e-28	86.5654	106.159	52.782	628.425	737.815	753.998	8553
PRR16	75.034	4.03724	0.360016	11.2141	3.47857e-29	2.29092e-28	139.767	154.135	130.515	11.078	7.70851	6.99998	51334
GTF2E1	536.814	-1.10175	0.0982829	-11.21	3.64261e-29	2.39676e-28	327.325	360.328	336.845	726.113	699.272	770.998	2960
MRPL36	508.14	-1.12148	0.100098	-11.2038	3.90644e-29	2.56801e-28	328.227	322.56	309.015	717.049	717.993	653.998	64979
LANCL2	339.113	-1.54789	0.138159	-11.2037	3.91204e-29	2.57052e-28	196.576	153.114	167.943	431.035	555.013	530.999	55915
PPIP5K2	692.94	1.07251	0.095776	11.1981	4.16393e-29	2.73477e-28	957.63	837.023	1023.01	454.198	432.778	452.999	23262
UBALD2	698.578	1.05157	0.0939414	11.1939	4.36932e-29	2.86575e-28	957.63	1009.53	859.867	427.007	483.434	453.999	283991
IER5	323.282	1.68015	0.150112	11.1927	4.42969e-29	2.90402e-28	550.051	532.837	395.385	133.943	157.474	170	51278
IMPACT	598.829	-1.07984	0.0965081	-11.1891	4.60927e-29	3.01994e-28	369.706	397.076	387.708	885.233	775.256	777.998	55364
CLDN23	90.0876	-3.09206	0.276346	-11.1891	4.61071e-29	3.01994e-28	14.4276	23.4775	19.1935	180.269	143.158	160	137075
AKR7A3	76.4871	4.65422	0.417032	11.1603	6.37524e-29	4.17378e-28	169.524	152.093	119.959	6.04255	3.30365	7.99998	22977
HOXA7	78.2667	5.20081	0.466453	11.1497	7.18441e-29	4.70139e-28	143.374	158.218	155.467	5.03546	5.50608	2	3204
HTATIP2	141.308	2.23389	0.201074	11.1098	1.12377e-28	7.31721e-28	220.02	217.422	261.991	52.3688	44.0486	51.9999	10553
CXCR4	85.6442	3.4331	0.309115	11.1062	1.17012e-28	7.61211e-28	131.652	189.861	148.749	12.0851	16.5182	15	7852
ADRA2A	839.048	-11.3577	1.02328	-11.0993	1.26394e-28	8.2113e-28	0	2.04152	0	1595.23	1828.02	1609	150
ACE	195.521	8.1424	0.734596	11.0842	1.49687e-28	9.7027e-28	412.989	396.055	359.877	0	2.20243	2	1636
SLC35A1	214.352	1.7079	0.154147	11.0797	1.57451e-28	1.02013e-27	321.013	336.851	327.248	99.702	90.2997	111	10559
STRADB	335.771	-1.56123	0.140996	-11.0729	1.69875e-28	1.09964e-27	150.588	155.155	204.41	564.978	451.498	487.999	55437
SLC2A12	413.896	1.36034	0.122933	11.0657	1.84056e-28	1.1893e-27	535.623	648.182	604.594	249.759	198.219	246.999	154091
TC2N	869.199	-1.02094	0.0922736	-11.0643	1.86886e-28	1.20704e-27	544.641	518.546	658.335	1226.64	1121.04	1146	123036
EFHD1	76.9437	5.05956	0.457593	11.0569	2.02978e-28	1.30921e-27	124.438	168.425	155.467	4.02837	3.30365	5.99999	80303
RHOD	300.563	-9.29011	0.840326	-11.0554	2.06498e-28	1.33132e-27	0	2.04152	0.959673	584.113	601.264	614.998	29984
WWC2	185.012	1.95286	0.176653	11.0548	2.07845e-28	1.3394e-27	330.932	271.522	279.265	79.5602	84.7936	63.9998	80014
FAXDC2	211.244	1.82878	0.165503	11.0499	2.1954e-28	1.4135e-27	319.21	369.515	300.377	78.5531	95.8058	104	10826
PALM	151.203	2.27911	0.206377	11.0434	2.35824e-28	1.51699e-27	240.76	278.667	232.241	39.2766	68.2754	47.9999	5064
DIAPH3	640.375	1.22847	0.111357	11.0318	2.68427e-28	1.72209e-27	880.082	819.67	994.221	430.028	318.251	399.999	81624
ARL10	102.337	6.38979	0.57934	11.0294	2.75612e-28	1.76741e-27	174.934	226.609	205.37	1.00709	1.10122	4.99999	285598
MAP3K3	401.805	-1.23035	0.111613	-11.0234	2.94826e-28	1.88977e-27	230.841	250.086	239.918	535.773	557.215	596.999	4215
SHOC2	531.964	-1.14658	0.104068	-11.0175	3.14521e-28	2.01512e-27	307.488	319.498	366.595	774.453	682.754	740.998	8036
CNTRL	190.536	1.88025	0.170752	11.0116	3.35985e-28	2.14785e-27	306.586	303.166	289.821	95.6737	64.9717	82.9998	11064
LMX1B	108.046	-6.80451	0.618316	-11.0049	3.61823e-28	2.31098e-27	2.70517	1.02076	1.91935	193.362	242.267	206.999	4010
PIM1	271.278	1.65086	0.150061	11.0012	3.76979e-28	2.40564e-27	402.168	422.595	410.74	135.957	100.211	156	5292
MRC2	115.69	6.79115	0.617337	11.0007	3.79169e-28	2.41855e-27	240.76	254.169	192.894	2.01418	3.30365	0.999998	9902
PCDHA3	76.3275	4.92813	0.448027	10.9996	3.83738e-28	2.44661e-27	162.31	151.072	129.556	2.01418	11.0122	2	56145
SMAP1	211.423	-1.79288	0.163005	-10.9989	3.86637e-28	2.464e-27	85.6637	92.8891	105.564	287.021	363.401	333.999	60682
IPO11	607.752	-1.02486	0.0932186	-10.9942	4.07512e-28	2.59473e-27	383.232	424.636	394.425	858.042	796.179	789.998	51194
LHFPL4	190.187	8.09968	0.736829	10.9926	4.147e-28	2.63817e-27	368.805	435.864	332.047	0	4.40486	0	375323
ZBTB16	401.502	-1.47858	0.13456	-10.9883	4.35068e-28	2.76652e-27	204.691	261.315	170.822	595.191	630.997	545.999	7704
DTX2	173.741	-1.86559	0.169798	-10.9871	4.40689e-28	2.80102e-27	70.3344	76.557	77.7335	287.021	269.798	260.999	113878
DZIP1	91.5908	6.03316	0.549171	10.9859	4.46592e-28	2.83729e-27	205.593	173.529	162.185	5.03546	2.20243	0.999998	22873
UNKL	493.725	-1.30809	0.119104	-10.9828	4.62334e-28	2.93471e-27	302.077	303.166	246.636	611.304	785.167	713.998	64718
RBM26	603.533	1.03131	0.0939696	10.9749	5.04411e-28	3.20038e-27	761.054	832.94	837.794	378.666	399.741	410.999	64062
NRIP1	494.213	-1.17461	0.107052	-10.9724	5.18771e-28	3.2886e-27	297.569	282.75	330.127	730.141	627.693	696.998	8204
SAGE1	111.88	6.74187	0.615038	10.9617	5.83811e-28	3.69114e-27	217.315	214.36	233.2	0	4.40486	2	55511
GPR176	322.924	-1.51576	0.138523	-10.9423	7.23573e-28	4.56876e-27	145.177	207.214	150.669	462.255	481.231	490.999	11245
PAIP2B	385.907	1.38745	0.126963	10.928	8.46976e-28	5.34092e-27	482.422	624.705	568.126	218.539	224.648	197	400961
TMEM251	334.977	-1.39313	0.127486	-10.9278	8.49213e-28	5.35268e-27	205.593	191.903	156.427	482.397	495.547	477.999
DGCR6	174.264	-1.90668	0.174708	-10.9135	9.93556e-28	6.25975e-27	82.0568	75.5362	62.3787	255.801	280.81	288.999	8214
BTN3A3	127.687	-2.51522	0.230484	-10.9128	1.00123e-27	6.30532e-27	29.7569	31.6436	52.782	217.532	189.409	244.999	10384
HBQ1	77.1021	5.31479	0.487439	10.9035	1.1091e-27	6.97243e-27	137.062	156.176	158.346	4.02837	0	6.99998	3049
RAB6C	71.3068	-5.17577	0.475371	-10.8879	1.31695e-27	8.2647e-27	2.70517	5.1038	3.83869	163.149	131.045	122	84084
DNAH5	89.6556	-6.30669	0.579712	-10.879	1.4514e-27	9.09653e-27	1.80345	2.04152	2.87902	171.206	185.004	175	1767
BEND4	386.634	-1.33624	0.122941	-10.869	1.61943e-27	1.01408e-26	203.789	203.131	251.434	566.992	505.458	588.999	389206
P2RX5	114.875	2.83362	0.260761	10.8668	1.66002e-27	1.03859e-26	183.952	212.318	208.249	14.0993	28.6316	41.9999	5026
OVGP1	71.3612	-3.79018	0.349496	-10.8447	2.11343e-27	1.31826e-26	8.11551	15.3114	5.75804	134.95	120.033	144	5016
PTPRK	520.556	1.12421	0.10369	10.842	2.17717e-27	1.35743e-26	683.506	710.449	746.625	293.064	355.693	333.999	5796
CD109	98.7918	6.34024	0.585055	10.837	2.29883e-27	1.43142e-26	157.802	190.882	237.039	4.02837	0	2.99999	135228
LRFN5	675.188	12.7925	1.1809	10.8328	2.40589e-27	1.49744e-26	1411.2	1264.72	1375.21	0	0	0	145581
OCIAD2	393.627	-1.31877	0.1218	-10.8274	2.55379e-27	1.58743e-26	235.35	228.65	212.088	557.929	497.749	629.998	132299
MAP1LC3A	115.466	2.56537	0.236956	10.8264	2.5821e-27	1.60434e-26	166.819	226.609	199.612	32.2269	27.5304	39.9999	84557
HMGN4	635.822	1.00334	0.0927492	10.8177	2.83729e-27	1.76213e-26	829.585	913.58	802.286	427.007	429.474	412.999	10473
GABRA1	665.075	12.7704	1.18062	10.8167	2.86939e-27	1.7813e-26	1341.76	1314.74	1333.94	0	0	0	2554
RUNDC3A	82.8455	3.14027	0.290361	10.8151	2.92061e-27	1.81153e-26	147.883	146.989	151.628	22.156	15.417	13	10900
MYT1	75.1044	-3.30828	0.306052	-10.8095	3.10279e-27	1.92287e-26	11.7224	16.3322	13.4354	138.979	143.158	127	4661
C3orf70	70.5199	4.35793	0.403177	10.809	3.12108e-27	1.93338e-26	144.276	110.242	148.749	6.04255	8.80973	4.99999	285382
PLEKHG4	286.383	1.46259	0.135382	10.8035	3.31445e-27	2.05228e-26	416.596	416.47	427.054	139.986	176.195	142	25894
PGBD5	132.561	2.1814	0.201928	10.8029	3.33585e-27	2.06464e-26	224.529	227.629	199.612	49.3475	46.2511	47.9999	79605
NDE1	515.632	1.10552	0.102347	10.8017	3.37952e-27	2.09077e-26	715.968	705.345	690.005	323.276	361.199	297.999	54820
PHF1	364.201	1.34593	0.124639	10.7986	3.49331e-27	2.15931e-26	566.282	470.57	530.699	186.312	221.344	209.999	5252
SMOX	67.1045	-4.66023	0.431764	-10.7935	3.69517e-27	2.28212e-26	5.41034	5.1038	4.79836	155.092	111.223	121	54498
ARSA	294.794	1.42145	0.13183	10.7824	4.16699e-27	2.57131e-26	415.694	424.636	448.167	172.213	142.057	166	410
VSIG10L	198.996	1.88958	0.175285	10.78	4.2786e-27	2.63679e-26	341.753	342.975	255.273	81.5744	91.4009	80.9998	147645
EVA1B	222.9	1.77389	0.164747	10.7673	4.90983e-27	3.02062e-26	380.527	340.934	312.853	79.5602	114.526	109	55194
LRWD1	542.366	1.18697	0.110286	10.7627	5.16142e-27	3.17405e-26	844.013	744.134	672.73	306.156	328.162	358.999	222229
FES	84.6759	5.91427	0.54959	10.7612	5.24645e-27	3.22497e-26	157.802	163.322	178.499	4.02837	4.40486	0	2242
CRTC2	471.714	1.10684	0.102867	10.7599	5.32191e-27	3.26995e-26	675.391	644.099	613.231	303.135	298.429	295.999	200186
LONRF2	567.833	1.04608	0.0972246	10.7595	5.3488e-27	3.28507e-26	719.575	798.234	777.335	357.517	395.336	358.999	164832
ZNF883	102.885	-3.23124	0.300337	-10.7587	5.39122e-27	3.30971e-26	12.6241	12.2491	34.5482	227.603	166.284	164	169834
UGT2B11	587.567	-12.7013	1.18127	-10.7523	5.78209e-27	3.54514e-26	0	0	0	1247.79	1105.62	1172	10720
GPHN	599.366	1.12436	0.104634	10.7457	6.21117e-27	3.80173e-26	875.573	772.715	817.641	427.007	329.263	373.999	10243
CCNE1	241.824	-1.57424	0.146602	-10.7382	6.73593e-27	4.11768e-26	116.322	126.574	121.878	359.532	398.64	327.999	898
PHYKPL	336.378	-1.39637	0.130069	-10.7356	6.92565e-27	4.23185e-26	174.033	214.36	167.943	525.702	481.231	454.999	85007
APOLD1	148.484	2.2124	0.206142	10.7324	7.16931e-27	4.37702e-26	242.563	238.858	251.434	70.4964	49.5547	37.9999	81575
RORC	188.971	-1.94851	0.18157	-10.7315	7.24453e-27	4.41919e-26	67.6292	101.055	65.2577	272.922	325.96	300.999	6097
SOCS2	90.3709	-6.32249	0.589675	-10.722	8.02491e-27	4.88694e-26	2.70517	1.02076	2.87902	209.475	132.146	194	8835
ACBD7	110.443	2.64392	0.246748	10.715	8.65149e-27	5.26183e-26	168.622	229.671	172.741	26.1844	37.4413	27.9999	414149
EFHC1	285.256	1.42789	0.133299	10.7119	8.94668e-27	5.43677e-26	385.937	416.47	445.288	151.064	160.777	152	114327
MED12L	98.8086	2.91922	0.272617	10.7081	9.32116e-27	5.65956e-26	186.657	145.969	190.975	32.2269	22.0243	15	116931
ADAM17	378.012	1.36648	0.127656	10.7044	9.70177e-27	5.88817e-26	537.427	482.819	614.19	201.418	198.219	233.999	6868
INO80D	413.531	1.21147	0.113262	10.6961	1.06116e-26	6.43222e-26	544.641	578.771	609.392	226.596	258.786	262.999	54891
MAPK13	121.623	2.58984	0.242147	10.6953	1.07065e-26	6.48702e-26	185.755	242.941	197.693	32.2269	23.1255	47.9999	5603
CWC15	670.179	-1.05203	0.0983692	-10.6947	1.07751e-26	6.52584e-26	413.891	404.221	490.393	970.836	845.734	895.998	51503
ZIM2	78.2901	-5.91164	0.553072	-10.6887	1.14917e-26	6.95105e-26	0.901723	2.04152	4.79836	159.12	161.879	141	23619
KLF12	76.8779	3.46167	0.32387	10.6885	1.15277e-26	6.96991e-26	154.195	122.491	145.87	13.0922	17.6195	7.99998	11278
ANKRD24	232.875	1.69873	0.15912	10.6757	1.32195e-26	7.98946e-26	377.822	313.373	377.151	98.695	100.211	130	170961
GNMT	65.7943	-3.8932	0.364919	-10.6687	1.42655e-26	8.61436e-26	9.01723	7.14532	8.63705	130.922	131.045	108	27232
HLA-DMA	94.0087	-2.81246	0.263818	-10.6606	1.55582e-26	9.37924e-26	18.9362	28.5813	23.0321	140.993	190.51	162	3108
EOMES	68.3073	4.88184	0.458168	10.6551	1.65013e-26	9.93532e-26	126.241	136.782	133.394	3.02127	4.40486	5.99999	8320
DISP2	141.586	2.19096	0.20565	10.6538	1.67356e-26	1.00721e-25	247.974	244.982	203.451	48.3404	62.7693	41.9999	85455
CTAG1B	1063.18	13.4471	1.26246	10.6516	1.71473e-26	1.03156e-25	2281.36	1313.72	2784.01	0	0	0	1485
NAPB	378.779	1.22744	0.11537	10.6391	1.95971e-26	1.17746e-25	496.849	539.982	555.65	217.532	235.66	226.999	63908
TBC1D4	682.759	1.07299	0.100939	10.63	2.1608e-26	1.2972e-25	930.578	933.995	910.729	423.985	514.268	382.999	9882
CINP	480.144	-1.11213	0.10469	-10.6231	2.3275e-26	1.39553e-25	309.291	313.373	288.861	704.964	613.377	650.998	51550
WASF1	304.74	1.37342	0.129292	10.6226	2.3389e-26	1.40178e-25	438.237	420.553	460.643	160.128	161.879	187	8936
TIGD2	231.024	-1.6004	0.150719	-10.6184	2.4473e-26	1.46492e-25	99.1895	114.325	130.515	329.319	356.794	355.999	166815
PIANP	69.7705	5.02932	0.473924	10.6121	2.61888e-26	1.56632e-25	145.177	140.865	119.959	2.01418	6.60729	3.99999	196500
ZFP36	206.631	1.81319	0.170865	10.6118	2.62574e-26	1.56977e-25	312.898	329.705	323.41	99.702	66.0729	108	7538
THAP5	683.54	1.071	0.100963	10.6078	2.74069e-26	1.63713e-25	908.035	863.563	1007.66	417.943	403.045	500.999	168451
UNC80	67.9015	4.22627	0.398525	10.6048	2.83103e-26	1.6904e-25	119.027	145.969	121.878	4.02837	5.50608	11	285175
PLEKHD1	67.0954	-5.09355	0.480314	-10.6046	2.83599e-26	1.69266e-25	6.31206	2.04152	2.87902	113.801	125.539	152	400224
SRGAP1	299.738	1.42083	0.134001	10.6031	2.88275e-26	1.71914e-25	427.417	469.55	412.659	146.028	160.777	182	57522
BAHCC1	540.096	1.18382	0.111916	10.5778	3.77709e-26	2.24596e-25	813.354	799.255	637.223	336.369	341.377	312.999	57597
BORA	138.085	2.34727	0.221993	10.5736	3.95035e-26	2.34705e-25	258.795	212.318	220.725	29.2057	59.4656	47.9999	79866
TBX5	67.4314	4.21453	0.398672	10.5714	4.04315e-26	2.4002e-25	139.767	134.74	109.403	10.0709	6.60729	3.99999	6910
CAPRIN2	293.166	-1.37584	0.13017	-10.5696	4.12296e-26	2.44657e-25	174.934	164.342	149.709	401.829	437.183	430.999	65981
FHL1	79.4049	5.82217	0.550904	10.5684	4.17588e-26	2.47695e-25	157.802	150.052	160.265	1.00709	3.30365	3.99999	2273
MLLT1	3052.55	-1.62217	0.153499	-10.568	4.19375e-26	2.48653e-25	1651.96	1585.24	1253.33	4292.22	5239.58	4292.99	4298
TMEM222	725.956	-1.07486	0.101773	-10.5613	4.50481e-26	2.66766e-25	527.508	479.757	394.425	933.574	973.475	1047	84065
KLHDC8B	209.87	-1.72374	0.163284	-10.5567	4.73115e-26	2.79709e-25	103.698	113.304	75.8141	318.241	328.162	319.999	200942
KCNK5	145.499	2.03598	0.192878	10.5558	4.77599e-26	2.82245e-25	231.743	249.065	220.725	55.39	66.0729	49.9999	8645
HYI	224.03	1.58216	0.149916	10.5537	4.88424e-26	2.88523e-25	310.193	348.079	349.321	107.759	117.83	111	81888
RIT1	523.853	1.15411	0.109483	10.5415	5.56287e-26	3.28207e-25	731.297	720.656	715.916	348.454	356.794	269.999	6016
CHRNA2	189.446	-4.22779	0.401211	-10.5376	5.79673e-26	3.41865e-25	11.7224	13.2699	32.6289	332.34	377.717	368.999	1135
ABLIM3	70.6986	3.83181	0.363715	10.5352	5.94618e-26	3.50391e-25	113.617	142.906	140.112	7.04964	5.50608	15	22885
SLC2A13	98.6087	2.77997	0.264072	10.5273	6.46652e-26	3.80741e-25	179.443	168.425	168.902	37.2624	17.6195	20	114134
TNFRSF18	69.9957	4.35265	0.413588	10.5241	6.68809e-26	3.93626e-25	100.091	146.989	153.548	6.04255	3.30365	9.99998	8784
EBF2	70.8374	3.66303	0.348074	10.5237	6.71599e-26	3.95107e-25	120.831	118.408	154.507	9.06382	13.2146	8.99998	64641
PNKP	528.275	1.12737	0.107242	10.5124	7.57639e-26	4.44997e-25	707.853	797.213	668.892	325.291	363.401	306.999	11284
IL4R	61.8596	-4.44954	0.423909	-10.4965	8.96801e-26	5.24805e-25	8.11551	5.1038	2.87902	118.837	111.223	125	3566
ARID5A	204.458	-1.7145	0.16337	-10.4945	9.15275e-26	5.35181e-25	114.519	91.8684	79.6528	322.269	309.442	308.999	10865
MUC13	513.012	12.3958	1.18126	10.4937	9.23093e-26	5.39533e-25	1024.36	1010.55	1043.16	0	0	0	56667
ADGRB1	113.679	7.03362	0.670427	10.4912	9.47702e-26	5.53692e-25	249.777	226.609	200.572	2.01418	1.10122	2	575
CMIP	503.887	-1.05235	0.100341	-10.4877	9.8432e-26	5.74619e-25	324.62	350.121	309.015	665.687	705.879	667.998	80790
LENG9	496.472	-1.24529	0.119006	-10.4641	1.26262e-25	7.34993e-25	328.227	310.311	244.716	630.439	763.142	701.998	94059
BAIAP3	283.784	1.59419	0.152448	10.4573	1.35711e-25	7.88722e-25	458.075	461.383	358.918	133.943	167.385	123	8938
TTC39B	221.326	-1.64716	0.157764	-10.4406	1.61712e-25	9.36809e-25	96.4844	108.201	117.08	377.659	299.531	328.999	158219
ZNF239	250.762	-1.57427	0.150808	-10.4389	1.64649e-25	9.53057e-25	130.75	143.927	103.645	354.496	410.753	360.999	8187
CNTNAP3	132.37	2.27926	0.218396	10.4364	1.69136e-25	9.77851e-25	183.952	216.401	258.152	37.2624	48.4535	49.9999	79937
PGBD1	66.204	3.91169	0.37488	10.4345	1.72505e-25	9.96527e-25	130.75	129.636	112.282	7.04964	5.50608	12	84547
SAT2	565.592	-1.04842	0.100496	-10.4325	1.76268e-25	1.01785e-24	330.932	389.93	385.788	714.028	792.875	779.998	112483
ZNF773	198.957	-1.63491	0.156843	-10.4239	1.92974e-25	1.11209e-24	101.895	86.7646	101.725	301.12	307.239	294.999	374928
FSCN1	283.493	1.71136	0.164197	10.4226	1.95477e-25	1.12607e-24	408.481	502.214	393.466	155.092	94.7046	147	6624
SLC47A1	481.135	12.3032	1.18147	10.4135	2.15058e-25	1.23738e-24	954.023	946.244	986.543	0	0	0	55244
VWA7	66.7139	4.96825	0.477236	10.4105	2.22163e-25	1.27775e-24	128.045	142.906	117.08	7.04964	2.20243	2.99999	80737
SWAP70	333.478	1.2833	0.123419	10.398	2.53236e-25	1.45298e-24	500.456	480.778	436.651	193.362	202.624	187	23075
ARHGAP29	624.196	-1.06142	0.102094	-10.3964	2.5737e-25	1.47611e-24	395.856	357.266	459.683	802.652	834.722	894.998	9411
S100A6	108.453	6.96435	0.669951	10.3953	2.60425e-25	1.49303e-24	204.691	215.38	225.523	3.02127	1.10122	0.999998	6277
RSRP1	344.155	1.33991	0.129021	10.3852	2.89679e-25	1.65811e-24	434.631	534.878	510.546	190.34	212.535	182	57035
SOX8	69.3431	-5.56144	0.535538	-10.3848	2.9089e-25	1.66438e-24	3.60689	3.06228	1.91935	112.794	159.676	135	30812
SNX7	362.053	1.26043	0.121418	10.3809	3.0281e-25	1.73189e-24	498.653	516.504	517.263	234.652	220.243	185	51375
ZNF462	417.03	-1.1089	0.10688	-10.3752	3.2141e-25	1.83535e-24	266.91	272.543	253.354	576.056	558.316	574.999	58499
TNFRSF25	70.8044	3.66519	0.353363	10.3723	3.31459e-25	1.89198e-24	102.796	149.031	142.032	8.05673	9.91094	13	8718
CROT	415.292	-1.13079	0.109126	-10.3623	3.68151e-25	2.09976e-24	281.338	243.962	255.273	576.056	567.126	567.999	54677
DNAH6	67.9991	4.22189	0.407505	10.3603	3.75626e-25	2.14155e-24	163.212	114.325	109.403	6.04255	11.0122	3.99999	1768
PARD6A	320.042	1.31823	0.127278	10.3571	3.88479e-25	2.2122e-24	462.584	481.799	426.095	194.369	189.409	166	50855
AS3MT	71.2064	5.48493	0.529965	10.3496	4.20167e-25	2.39075e-24	131.652	145.969	140.112	0	5.50608	3.99999	57412
LPAR6	61.9243	-4.84496	0.468271	-10.3465	4.34134e-25	2.46924e-24	3.60689	7.14532	1.91935	133.943	118.931	106	10161
KIAA1217	494.398	-10.5949	1.02416	-10.345	4.41059e-25	2.50764e-24	0.901723	1.02076	0	1002.06	1005.41	956.998	56243
TFR2	221.238	8.73777	0.844956	10.3411	4.59224e-25	2.60989e-24	434.631	500.172	389.627	0	0	2.99999	7036
FAM102B	253.568	1.50224	0.145296	10.3392	4.6858e-25	2.66096e-24	378.724	345.017	401.143	142	114.526	140
PTGES	68.8954	5.14663	0.497853	10.3376	4.76084e-25	2.70037e-24	158.703	122.491	120.919	8.05673	2.20243	0.999998	9536
HNF1A	93.2874	6.47737	0.626729	10.3352	4.88359e-25	2.76891e-24	208.298	202.11	142.991	3.02127	3.30365	0	6927
IDE	703.161	-1.03658	0.100302	-10.3346	4.91593e-25	2.78614e-24	443.648	402.179	536.457	974.864	922.819	938.998	3416
ANKEF1	429.436	-1.11388	0.107848	-10.3283	5.25034e-25	2.9745e-24	275.026	263.356	275.426	570.014	628.794	563.999	63926
HBA2	862.015	12.1818	1.18093	10.3154	6.00149e-25	3.39205e-24	1578.92	1892.49	1699.58	0	1.10122	0	3040
ARRDC2	374.925	1.25523	0.121708	10.3134	6.12642e-25	3.46129e-24	525.705	563.459	497.11	236.666	191.612	234.999	27106
MMP24	96.2294	3.02608	0.29347	10.3114	6.25912e-25	3.53488e-24	192.067	186.799	135.314	10.0709	23.1255	29.9999	10893
GSPT2	158.048	-1.91547	0.185805	-10.3091	6.41157e-25	3.61814e-24	57.7103	69.4117	71.9754	247.744	222.446	278.999	23708
BCL6	512.235	-1.08087	0.104924	-10.3015	6.9395e-25	3.91299e-24	288.551	355.224	343.563	692.879	720.195	672.998	604
DUSP9	144.268	2.19333	0.213111	10.2919	7.66131e-25	4.31492e-24	283.141	237.837	189.055	44.312	57.2632	53.9999	1852
HAND1	435.449	12.1591	1.18217	10.2854	8.19827e-25	4.61373e-24	881.885	922.767	808.044	0	0	0	9421
HOXA13	508.696	10.5267	1.02416	10.2783	8.8246e-25	4.96233e-24	1035.18	972.784	1042.2	1.00709	0	0.999998	3209
HLA-DQB2	430.317	12.1419	1.182	10.2723	9.39205e-25	5.27524e-24	853.03	906.435	822.439	0	0	0	3120
ZNF587B	272.544	-1.48322	0.144398	-10.2718	9.44564e-25	5.30327e-24	136.16	155.155	140.112	448.156	344.681	410.999	100293516
C18orf54	210.45	1.58384	0.15422	10.27	9.61878e-25	5.39837e-24	298.47	311.332	336.845	103.73	112.324	99.9998	162681
AKAP5	170.509	-1.90426	0.185446	-10.2686	9.76321e-25	5.47729e-24	67.6292	74.5155	73.8948	295.078	216.939	294.999	9495
PARP11	97.6088	-6.92067	0.673972	-10.2685	9.77379e-25	5.48109e-24	1.80345	2.04152	0.959673	172.213	213.636	195	57097
AFAP1L2	82.803	2.89041	0.281705	10.2604	1.06281e-24	5.95554e-24	137.062	165.363	135.314	22.156	20.9231	16	84632
ANO10	355.201	-1.26207	0.123009	-10.26	1.06743e-24	5.97909e-24	220.922	205.173	200.572	447.149	537.393	519.999	55129
DDC	388.873	-12.105	1.18242	-10.2375	1.34683e-24	7.52951e-24	0	0	0	756.326	825.912	750.998	1644
RWDD2A	271.428	-1.39832	0.136713	-10.2281	1.48411e-24	8.28727e-24	142.472	146.989	158.346	396.794	423.968	359.999	112611
TNK1	364.827	1.27517	0.124676	10.2279	1.48768e-24	8.304e-24	546.444	550.19	452.006	209.475	226.85	203.999	8711
PCDHA13	206.994	8.64178	0.845187	10.2247	1.53714e-24	8.57342e-24	455.37	423.615	359.877	0	1.10122	2	56136
GFI1	65.5516	5.20734	0.50978	10.2149	1.70127e-24	9.48516e-24	123.536	130.657	128.596	2.01418	5.50608	2.99999	2672
ALPK3	468.573	1.12739	0.110454	10.2069	1.84747e-24	1.02963e-23	631.206	665.535	631.465	252.78	320.454	309.999	57538
BAX	495.112	-1.08498	0.106303	-10.2066	1.85316e-24	1.0324e-23	294.863	322.56	334.926	641.517	639.806	736.998	581
WT1	72.6639	5.6873	0.558167	10.1892	2.215e-24	1.23065e-23	160.507	129.636	137.233	0	6.60729	2	7490
ZNF229	155.4	-1.85718	0.182361	-10.1841	2.3349e-24	1.29627e-23	77.5482	63.2871	60.4594	230.624	255.482	244.999	7772
PRKAB2	557.562	1.0078	0.0990107	10.1786	2.46964e-24	1.36843e-23	715.066	743.113	775.415	345.432	406.349	359.999	5565
EIF5AL1	77.7059	3.18221	0.312899	10.1701	2.69631e-24	1.4923e-23	125.34	135.761	159.306	17.1206	7.70851	20.9999	143244
MOCS1	282.7	-1.37643	0.135383	-10.167	2.78473e-24	1.53946e-23	168.622	154.135	148.749	450.17	386.527	387.999	4337
HOXB5	76.293	5.95537	0.585856	10.1652	2.83404e-24	1.56552e-23	155.998	154.135	140.112	1.00709	5.50608	0.999998	3215
NRBP2	186.218	1.81162	0.178462	10.1513	3.2703e-24	1.80443e-23	253.384	331.747	285.023	95.6737	70.4778	80.9998	340371
TLN2	136.393	-1.97997	0.195172	-10.1447	3.49686e-24	1.92796e-23	63.1206	55.121	47.024	219.546	223.547	209.999	83660
DTX3	104.137	2.6911	0.26528	10.1444	3.50973e-24	1.93432e-23	153.293	211.297	176.58	17.1206	27.5304	38.9999	196403
RCCD1	206.909	-1.58725	0.156506	-10.1418	3.60442e-24	1.98498e-23	91.074	101.055	118.04	303.135	317.15	310.999	91433
PHLDA3	785.754	-1.07926	0.1065	-10.1339	3.9071e-24	2.15003e-23	576.201	531.816	405.941	1001.05	1104.52	1095	23612
SHISA7	97.4215	6.80594	0.672025	10.1275	4.17129e-24	2.2919e-23	192.067	199.048	188.096	2.01418	3.30365	0	729956
ZNF319	152.613	-1.8589	0.18356	-10.1269	4.19635e-24	2.30479e-23	60.4154	70.4324	67.1771	236.666	260.988	219.999	57567
NUDT12	181.459	-8.5604	0.845414	-10.1257	4.24974e-24	2.33233e-23	0	3.06228	0	373.631	327.061	384.999	83594
MDM4	1041.19	1.01443	0.100227	10.1213	4.44373e-24	2.43694e-23	1240.77	1383.13	1555.63	622.382	644.211	800.998	4194
TRNP1	405.739	1.27062	0.125554	10.1201	4.49974e-24	2.46578e-23	598.744	636.954	485.594	224.581	234.559	253.999	388610
ARSD	625.723	-1.03473	0.102278	-10.1169	4.65014e-24	2.54722e-23	419.301	460.363	352.2	871.134	852.341	798.998	414
APAF1	292.702	1.2931	0.127823	10.1163	4.67615e-24	2.56049e-23	397.66	422.595	427.054	172.213	170.688	166	317
MAGEA10	352.376	-11.9635	1.18269	-10.1155	4.71772e-24	2.58228e-23	0	0	0	738.198	686.057	689.998	4109
LINGO3	71.184	3.30158	0.326531	10.1111	4.93378e-24	2.69746e-23	144.276	138.823	104.604	12.0851	14.3158	13	645191
ZNF610	67.6722	-3.56238	0.35237	-10.1098	5.00016e-24	2.73271e-23	6.31206	8.16608	17.2741	103.73	136.551	134	162963
ACYP1	144.749	2.06632	0.204517	10.1034	5.33626e-24	2.91529e-23	195.674	256.211	249.515	48.3404	51.7571	66.9998	97
LGI2	91.542	-6.82905	0.67607	-10.1011	5.46269e-24	2.98097e-23	1.80345	0	2.87902	163.149	200.421	181	55203
ACSL6	74.6883	3.01059	0.298432	10.088	6.24064e-24	3.39391e-23	137.062	125.553	136.273	18.1276	12.1134	19	23305
SPTBN5	57.3396	-4.0053	0.397042	-10.0878	6.25318e-24	3.39944e-23	5.41034	8.16608	6.71771	102.723	109.02	112	51332
SRA1	487.396	-1.03158	0.102268	-10.087	6.30826e-24	3.42809e-23	305.684	318.477	336.845	692.879	625.491	644.998	10011
ZNF300	299.121	-1.35236	0.134131	-10.0824	6.60866e-24	3.58863e-23	165.917	145.969	192.894	452.184	421.766	415.999	91975
PLEKHA8	442.623	1.08961	0.108113	10.0785	6.87639e-24	3.73119e-23	599.646	597.145	610.352	313.205	265.393	269.999	84725
UNC5B	153.272	2.14621	0.213138	10.0695	7.53237e-24	4.07911e-23	247.974	252.128	249.515	33.234	73.7815	62.9998	219699
GFY	366.182	11.9089	1.18266	10.0695	7.53459e-24	4.07911e-23	706.951	781.902	708.238	0	0	0	100507003
PIDD1	505.146	1.07468	0.106734	10.0688	7.5919e-24	4.10705e-23	700.639	715.553	638.182	298.099	363.401	314.999	55367
SOD3	63.6445	-3.52361	0.349962	-10.0685	7.60978e-24	4.11517e-23	14.4276	9.18684	6.71771	128.908	115.628	107	6649
F2R	121.05	-2.3155	0.230131	-10.0617	8.15855e-24	4.40366e-23	36.0689	31.6436	53.7417	234.652	176.195	194	2149
CARD10	265.12	1.37382	0.136841	10.0395	1.02147e-23	5.50523e-23	406.677	384.826	356.039	143.007	154.17	146	29775
AKAP3	60.2805	4.59079	0.457562	10.0331	1.08993e-23	5.87198e-23	119.027	114.325	114.201	4.02837	1.10122	8.99998	10566
TNFRSF10D	411.084	-1.10304	0.109946	-10.0326	1.09608e-23	5.90291e-23	266.008	277.647	239.918	552.893	577.037	552.999	8793
DMTF1	665.066	1.05449	0.10526	10.018	1.27058e-23	6.8248e-23	822.371	839.065	1031.65	397.801	462.511	436.999	9988
SPSB3	354.577	1.31218	0.131006	10.0161	1.2945e-23	6.94809e-23	558.167	512.421	445.288	189.333	231.255	191	90864
MCAM	63.1503	4.75896	0.475292	10.0127	1.34012e-23	7.17688e-23	89.2706	137.803	138.193	4.02837	6.60729	2.99999	4162
SLIT1	74.4726	2.99969	0.299681	10.0096	1.38273e-23	7.40235e-23	144.276	135.761	117.08	14.0993	17.6195	18	6585
SLIRP	590.432	-1.03733	0.103705	-10.0026	1.48382e-23	7.94055e-23	382.331	373.598	404.982	894.297	711.385	775.998	81892
CTNND2	119.74	7.43444	0.743745	9.99595	1.58751e-23	8.49227e-23	272.32	219.463	222.644	2.01418	0	2	1501
MSI1	259.709	1.45579	0.14566	9.99443	1.61215e-23	8.61772e-23	342.655	416.47	382.909	151.064	143.158	122	4440
ELAVL2	86.5302	2.83345	0.283612	9.99056	1.67629e-23	8.95725e-23	150.588	140.865	164.104	15.1064	16.5182	31.9999	1993
NAP1L3	144.99	1.91303	0.191503	9.98951	1.6941e-23	9.04567e-23	222.726	238.858	225.523	50.3546	70.4778	61.9998	4675
GABRB2	342.342	11.8121	1.18283	9.98623	1.75113e-23	9.3467e-23	655.553	677.785	720.714	0	0	0	2561
SGSM1	127.782	2.01622	0.201999	9.98136	1.83932e-23	9.81018e-23	218.217	193.944	202.491	54.3829	50.6559	46.9999	129049
CDH26	315.879	-11.8052	1.18321	-9.97725	1.91714e-23	1.02101e-22	0	0	0	631.446	661.831	601.999	60437
ADGRL3	339.418	11.7997	1.18267	9.97718	1.91849e-23	1.02135e-22	665.472	683.909	687.126	0	0	0	23284
ACER3	486.588	-1.02878	0.103134	-9.97509	1.95917e-23	1.04224e-22	302.979	306.228	351.24	664.68	635.401	658.998	55331
DYRK1B	333.587	-1.55698	0.156148	-9.97117	2.03803e-23	1.08379e-22	165.015	221.505	121.878	490.454	518.673	483.999	9149
RNGTT	490.199	1.01917	0.102247	9.96769	2.11075e-23	1.12163e-22	633.01	666.556	669.851	342.411	330.365	298.999	8732
DEGS2	85.4356	2.93138	0.294583	9.95098	2.49722e-23	1.32406e-22	160.507	133.72	158.346	15.1064	31.9353	13	123099
NCKAP5L	69.8362	-3.08144	0.309961	-9.9414	2.74935e-23	1.45399e-22	12.6241	20.4152	11.5161	116.823	126.64	131	57701
ZNF385B	191.032	-1.57015	0.158004	-9.93742	2.86138e-23	1.51213e-22	91.074	99.0137	98.8463	275.943	286.316	294.999	151126
ACVR2B	346.945	1.16811	0.11755	9.93714	2.86954e-23	1.51533e-22	462.584	485.882	492.312	207.461	211.433	221.999	93
CABP4	59.3814	4.55891	0.458835	9.93582	2.90761e-23	1.5343e-22	131.652	109.221	100.766	6.04255	6.60729	2	57010
PXMP4	326.595	11.744	1.18294	9.92781	3.1509e-23	1.66147e-22	649.241	679.826	630.505	0	0	0	11264
HPDL	62.1386	3.87682	0.3907	9.92275	3.31494e-23	1.74669e-22	125.34	131.678	92.1286	11.078	6.60729	5.99999	84842
FKBPL	242.409	1.57517	0.158766	9.92133	3.36253e-23	1.77111e-22	424.712	321.539	342.603	109.773	117.83	138	63943
ZNF761	286.842	-1.40777	0.141934	-9.91848	3.45969e-23	1.82162e-22	155.998	141.886	172.741	429.021	461.409	359.999	388561
ADAMTS3	70.7876	5.84899	0.589944	9.91448	3.60136e-23	1.89483e-22	135.258	128.616	153.548	0	3.30365	3.99999	9508
BAZ2B	185.025	1.625	0.164066	9.90453	3.97831e-23	2.09163e-22	280.436	262.335	295.579	85.6028	89.1985	96.9998	29994
ZFP41	407.553	-1.12307	0.113431	-9.90099	4.1219e-23	2.16633e-22	272.32	271.522	225.523	543.829	567.126	564.999	286128
TLE2	447.404	1.15432	0.116606	9.89931	4.19147e-23	2.20209e-22	613.172	694.117	545.094	288.028	283.012	260.999	7089
SLIT2	71.2286	5.8566	0.591849	9.89543	4.35729e-23	2.28754e-22	163.212	136.782	119.959	2.01418	4.40486	0.999998	9353
LONRF3	72.6437	5.88989	0.595267	9.89454	4.39626e-23	2.30715e-22	118.126	172.508	138.193	5.03546	0	2	79836
KCNH2	211.673	1.58741	0.160448	9.89363	4.43631e-23	2.32732e-22	315.603	343.996	293.66	123.872	96.907	95.9998	3757
ACKR3	295.024	-11.7066	1.18357	-9.89094	4.55744e-23	2.39e-22	0	0	0	591.163	619.984	558.999	57007
APC2	135.565	2.4179	0.244468	9.89046	4.57899e-23	2.40042e-22	253.384	227.629	203.451	22.156	62.7693	43.9999	10297
KATNAL2	61.6419	3.67199	0.371453	9.8855	4.81187e-23	2.52067e-22	104.6	134.74	103.645	8.05673	8.80973	9.99998	83473
RBBP8	733.024	1.04146	0.105401	9.88097	5.03416e-23	2.63232e-22	1009.03	855.397	1094.99	524.695	490.041	423.999	5932
REL	210.34	1.5901	0.160949	9.87951	5.10842e-23	2.67019e-22	327.325	276.626	343.563	102.723	95.8058	116	5966
MAGI2	63.7047	3.35449	0.339605	9.87764	5.2046e-23	2.71848e-22	119.929	112.284	116.12	12.0851	8.80973	13	9863
KHDRBS3	57.1196	-4.624	0.468414	-9.87162	5.52664e-23	2.88355e-22	5.41034	2.04152	5.75804	115.816	83.6924	130	10656
HSBP1L1	153.674	-1.872	0.189665	-9.87004	5.61406e-23	2.9281e-22	54.1034	67.3701	76.7738	263.858	216.939	242.999	440498
FARP1	606.646	1.05117	0.106534	9.86704	5.78437e-23	3.01584e-22	816.059	849.272	790.77	367.588	350.187	465.999	10160
[truncated: 2,396 more rows]
