# Supplementary material for: Ferroptosis vulnerability of enzalutamide resistant prostate cancer conferred by ACSL4 overexpression and GPX4 antagonism
Source: Cell Death Dis. 2026 May 29;17(1):665. doi: 10.1038/s41419-026-08906-8 (PMC13421459; doi:10.1038/s41419-026-08906-8)
Supplement: Supplementary file 3 — Supplementary table 2 [file 41419_2026_8906_MOESM3_ESM.xlsx]

## Sheet: Sheet 1
Table. S2 Proteomic data of ENZR-resistant LNCaP and control.
Gene	Accession1	PSMs1	LNCaP.rep1	LNCaP.rep2	Accession2	PSMs2	LNCaP.resistant.rep1	LNCaP.resistant.rep2	Foldchange.LNCaP.resistant.vs.LNCaP.ctrl
HSPD1	P10809	284	58624.9	55906	P10809	284	44154.2	45653.2	-0.350831
HSP90B1	A0A7P0TAE1	139	44723.4	38201.7	A0A7P0TAE1	139	25877.9	31430.5	-0.533062
HSP90AB1	P08238	144	36903.5	35040.3	P08238	144	28337.9	32808.8	-0.234596
HSPA5	P11021	130	35050.8	34406.4	P11021	130	32843.4	31349.3	-0.113714
PGK1	P00558	91	32110.7	33442.1	P00558	91	16647.3	17016.4	-0.961464
PRKDC	P78527	131	34378.2	31172.8	P78527	131	34900.1	34442.9	0.0811323
PDIA3	P30101	103	31589.3	30695.1	P30101	103	30645.8	29688.5	-0.0458916
HSPA8	P11142	122	29837.2	32316.3	P11142	122	24409.7	23740.9	-0.36828
EEF2	P13639	127	28361.9	30689.4	P13639	127	20249.8	20066.8	-0.550596
P4HB	P07237	101	30907.8	27315.8	P07237	101	18907.1	19687.4	-0.593208
EEF1A1	P68104	74	25057.7	31081.7	P68104	74	19586.3	19770.4	-0.512404
ENO1	P06733	121	28210	27288.3	P06733	121	14197.4	15271.3	-0.913261
VCP	P55072	125	28035.1	26464.7	P55072	125	21649.6	22502.8	-0.30376
NCL	P19338	79	26762.7	27485.9	P19338	79	27916.3	25744.8	-0.0157073
HNRNPM	P52272	74	26789.6	26984.4	P52272	74	32538	30149.1	0.221259
ATP5F1A	P25705	121	25674.6	28008.5	P25705	121	25035.2	26254.6	-0.0657982
PDIA4	P13667	97	27734.8	25322.2	P13667	97	22941.3	22981.9	-0.208321
HSPA9	P38646	101	25385.4	25129.6	P38646	101	26341.9	27024.3	0.0792142
GAPDH	P04406	132	22789.1	23617.9	P04406	132	17270.2	18319	-0.382904
PKM	P14618	134	22741.6	23516.4	P14618	134	14780.5	15524	-0.610169
FASN	P49327	108	22312.7	23245.9	P49327	108	16252.6	16984.5	-0.454929
UBA1	P22314	89	21940.4	22526.3	P22314	89	20785.7	20662.1	-0.101429
TUBB4B	P68371	124	21227.5	23134.1	P68371	124	18542.6	20097.1	-0.199226
HSD17B4	P51659	98	21657.3	21281.8	P51659	98	22582.7	21908.5	0.0512305
HSP90AA1	P07900	118	21675	20406.4	P07900	118	16521.9	18532.5	-0.26359
TALDO1	P37837	41	20444.8	20882.5	P37837	41	11722.8	11681.2	-0.82034
STIP1	P31948	70	19767.7	20826.6	P31948	70	15941.9	16236.1	-0.335206
ALDOA	P04075-2	117	19853	20352.7	P04075-2	117	18283.3	19127.5	-0.103945
SFPQ	P23246	58	20410.5	18640	P23246	58	21243.3	21427.8	0.127918
HNRNPK	P61978	69	20270.3	18756.2	P61978	69	18109.9	18674	-0.0853781
GOT2	P00505	79	20011.9	18795.8	P00505	79	16364.4	16511.6	-0.239309
SHMT2	P34897	91	19532.8	18721.3	P34897	91	16289.9	16022.6	-0.243519
ACADVL	P49748	93	18943.2	17540.7	P49748	93	17298.5	18040.7	-0.0459917
GPI	P06744	63	17227	19064.4	P06744	63	10672.6	10841.5	-0.754348
LRPPRC	A0A804HL40	67	19157.8	16736	A0A804HL40	67	15656.5	15629.8	-0.198204
PPIB	A0A7P0Z497	49	18025.2	17762.9	A0A7P0Z497	49	14296.1	13681.9	-0.355183
CCT2	P78371	90	17393.2	18282.9	P78371	90	17758.1	18171.8	0.0102283
TKT	P29401	70	17705.6	17509.1	P29401	70	12190	12208.3	-0.529397
MTHFD1	F5H2F4	62	16753	18353.5	F5H2F4	62	14235	14447.9	-0.291545
MDH2	P40926	109	18068.1	16872.9	P40926	109	19198.1	19303.2	0.139988
ETFA	P13804	50	17851.3	16963.2	P13804	50	9392.44	9688.49	-0.867554
TUBA1C	F5H5D3	84	16056	18663.7	F5H5D3	84	14334	15285.1	-0.229224
EEF1G	P26641	41	16699.8	17927	P26641	41	11200.8	11667.4	-0.598543
HNRNPU	Q00839	41	17259.3	17128	Q00839	41	16720.7	17932.8	0.0111257
NONO	A0A7I2V5Y7	53	17288.2	16731.3	A0A7I2V5Y7	53	17365.1	18474.7	0.0752008
ATP5F1B	P06576	106	16732.1	17254.9	P06576	106	15778.8	16471.9	-0.0756513
TRIM28	Q13263	84	18040.7	15924.4	Q13263	84	22216.3	24558	0.46166
ATP1A1	P05023	88	16460.3	17148.7	P05023	88	13741	13635	-0.295935
CCT3	P49368	72	16346.8	16901.8	P49368	72	16446.4	16758.7	-0.0018902
CALR	A0A7P0T861	62	17646.4	15461.1	A0A7P0T861	62	18849.8	22562	0.32288
HADHA	H0YFD6	68	16844.5	16000.6	H0YFD6	68	20034.3	20088.9	0.288761
PRDX1	Q06830	52	15379.5	16556.8	Q06830	52	9457.03	10139.2	-0.704622
ETFB	P38117	50	16233.1	15666.1	P38117	50	11546	11474.2	-0.470621
LDHA	P00338	59	15303	16523.1	P00338	59	9507.11	10113.4	-0.697846
CLTC	A0A087WVQ6	84	16377.4	15244.8	A0A087WVQ6	84	14491.6	17100.8	-0.00136123
AHCY	P23526	58	15818.4	15721.3	P23526	58	9036.06	9714.37	-0.750245
HYOU1	Q9Y4L1	68	16298.1	14904	Q9Y4L1	68	16406.2	15849.4	0.0479105
PPIA	P62937	58	14954.1	15887.5	P62937	58	16279.2	15491.3	0.0428096
CCT8	P50990	66	14880.1	15376.1	P50990	66	14566.5	14941.5	-0.0361267
TUFM	P49411	39	15242.9	14986.1	P49411	39	13435	14047.2	-0.137434
PHGDH	O43175	58	14693.5	15450.4	O43175	58	6726.89	7062.99	-1.12826
ECHS1	P30084	51	15463.1	14168	P30084	51	20003.2	20289.6	0.443408
ACADM	Q5T4U5	42	15138	14277	Q5T4U5	42	10563.1	10689.2	-0.46893
CCT5	P48643	67	14641.4	14748.8	P48643	67	14403.3	15127.6	0.006886
TCP1	P17987	78	14385.5	14838.2	P17987	78	14070.4	14679.9	-0.0235625
EIF4A1	P60842	50	13836.3	15283.5	P60842	50	10470.6	10904	-0.446101
CCT4	P50991	77	14130.2	14297.6	P50991	77	13928.7	14237.1	-0.0133518
XRCC6	P12956	43	15953.5	12464.5	P12956	43	14815.6	15726.4	0.103987
GANAB	Q14697-2	65	14478.8	13693.4	Q14697-2	65	17907.3	17837.9	0.343475
KHSRP	Q92945	76	14277.1	13735.6	Q92945	76	15711.4	15107.7	0.137742
HSPE1	P61604	56	15071.3	12897.1	P61604	56	10236.7	10680	-0.419141
SORD	Q00796	55	13795.6	14029.3	Q00796	55	3890.56	4301.5	-1.76408
CKB	P12277	63	13818	14005.5	P12277	63	10921.2	11862	-0.288327
ACLY	P53396-2	60	13845.5	13949.1	P53396-2	60	12793.8	12724.8	-0.123252
GARS1	P41250	52	13836.6	13469.6	P41250	52	9042.29	9417.84	-0.564813
ECH1	Q13011	53	13973.7	13189.5	Q13011	53	14143.5	13965.3	0.0493665
HNRNPA1	F8W6I7	50	14127.6	12965.6	F8W6I7	50	10677	11283.9	-0.302997
TPI1	P60174	71	13466.3	13601.6	P60174	71	13067.9	12734.7	-0.0690676
PABPC1	H0YAR2	37	13352.1	13525.7	H0YAR2	37	12125.6	11515.8	-0.185103
TRAP1	Q12931	58	13663.2	13207.2	Q12931	58	16753.8	16708.5	0.316519
HNRNPA2B1	P22626	46	13652.5	13132.4	P22626	46	16437.9	17633	0.347116
HSPA1B	A0A0G2JIW1	81	13075.6	13155.9	A0A0G2JIW1	81	18116.6	18040.7	0.462982
CAND1	Q86VP6	68	13466.3	12590.6	Q86VP6	68	11207.8	11623.4	-0.190662
IDH2	P48735	44	13278.3	12739.5	P48735	44	8269.03	8090.35	-0.669377
MAP4	E7EVA0	69	12516.9	12958.8	E7EVA0	69	11142.4	10880.2	-0.210138
ACO2	A2A274	63	13104.4	12228.7	A2A274	63	17000.9	16525.2	0.404262
AARS1	H3BPK7	51	12384	12920	H3BPK7	51	9048.23	9529.18	-0.445812
MAOA	P21397	44	10801.2	14339.2	P21397	44	3878.68	4172.59	-1.64272
GDI2	P50395	60	12142.2	12910.5	P50395	60	10182	10187.2	-0.298584
TARS1	P26639	43	12140.9	12911.4	P26639	43	5206.38	5269.48	-1.25787
CCT7	Q99832	74	12086.1	12918.6	Q99832	74	12555.5	12649.8	0.0115244
CNDP2	Q96KP4	41	12309.1	12690.9	Q96KP4	41	5111.98	5140.27	-1.28599
CCT6A	P40227	53	12284.1	12403.8	P40227	53	11823.6	12087.9	-0.0461039
RPN1	P04843	44	11069.1	12973.5	P04843	44	13655.5	12835.5	0.139902
CS	O75390	50	12177.3	11291.7	O75390	50	11498.7	11333.4	-0.0396995
ACTN4	O43707	79	11879.6	11432.1	O43707	79	14619.7	15407.5	0.365211
ACAT1	P24752	46	12010.3	11256.8	P24752	46	8843.45	9122.32	-0.373045
ALDH9A1	P49189	52	11439.3	11444.4	P49189	52	10440.8	10668.6	-0.116433
FKBP4	Q02790	40	10819	11685.2	Q02790	40	7023.06	6906.76	-0.692016
PFN1	P07737	49	10061	12289.2	P07737	49	9983.8	9889.91	-0.169428
PCK2	Q16822	45	11611.2	10632.1	Q16822	45	6961.3	7045.43	-0.667248
IDH1	O75874	45	11011.7	11179.1	O75874	45	6398.86	6927.3	-0.735702
NME1-NME2	Q32Q12	46	10985	11109.8	Q32Q12	46	7956.1	8305.23	-0.442263
HSPA4	P34932	55	10882	11195.3	P34932	55	7535.91	7543.9	-0.549941
DLD	P09622	55	11306	10750.1	P09622	55	8642.75	8747.93	-0.342863
LONP1	K7EKE6	37	11674.1	10355.2	K7EKE6	37	7897.26	8065.49	-0.464712
CFL1	E9PK25	40	10781.3	10880.8	E9PK25	40	9582.32	10038.1	-0.142809
EIF4G1	Q04637	36	10449.8	11158.3	Q04637	36	7823.8	7721.81	-0.475065
ATP5PO	P48047	37	9975.64	11509	P48047	37	10197.1	10051	-0.0855263
HADHB	P55084	43	10955.2	10527.7	P55084	43	12662.5	12921.2	0.25204
ANXA6	P08133	38	10124.6	11324.9	P08133	38	4885.08	5096.51	-1.1036
ATIC	P31939	44	10182.4	11261.7	P31939	44	7096.23	7065.97	-0.598536
FH	P07954	56	10895.2	10490	P07954	56	13847.5	13465.6	0.352984
PDHA1	P08559	30	10931.6	10433	P08559	30	9454.79	10715.3	-0.0830035
FECH	P22830	33	11158.6	10128.1	P22830	33	5627.16	5958.81	-0.87757
PAICS	P22234	48	10327.1	10767.1	P22234	48	6675.94	7158.21	-0.608608
XRCC5	P13010	34	12225.1	8855	P13010	34	10985.3	12130.9	0.133028
PGAM1	P18669	58	10255.8	10792.2	P18669	58	8274.68	8290.02	-0.345566
HNRNPD	Q14103	52	10871.6	9885.73	Q14103	52	12245.6	12124	0.231459
PPIF	P30405	25	10082.5	10268.7	P30405	25	6398.96	6470.12	-0.661207
JUP	P14923	49	10362.7	9916.08	P14923	49	7970.62	8430.74	-0.306152
EZR	P15311	42	10142.8	9993.97	P15311	42	10666	10259.9	0.0554555
OXCT1	P55809	42	10439.4	9603.85	P55809	42	8112.37	8426.22	-0.277282
MCM4	A0A3B3IT92	54	10298	9630.19	A0A3B3IT92	54	12224.7	13106.3	0.346091
PA2G4	Q9UQ80	34	9959.24	9960.28	Q9UQ80	34	9013.06	9031.52	-0.142617
MYH9	P35579	56	9869.6	9976.79	P35579	56	11745.8	11471.8	0.226346
FUBP1	Q96AE4	58	10529	9266.89	Q96AE4	58	11902	11271.5	0.22728
CKMT1A	P12532	67	9889.64	9773.66	P12532	67	14941	13737.4	0.544458
PRKCSH	K7ELL7	43	10312.5	9334.76	K7ELL7	43	11154.5	11671.5	0.216349
NPM1	A0A7I2V5S2	31	9311.06	10213.6	A0A7I2V5S2	31	7548.96	7964.11	-0.331814
SLC25A6	P12236	56	9183.51	10325	P12236	56	13316.7	11555	0.350402
PSAT1	Q9Y617	37	9352.12	10143.4	Q9Y617	37	5552.92	5680.55	-0.795336
EPRS1	P07814	38	9890.37	9408.45	P07814	38	8902.49	9588.86	-0.0616627
PARK7	Q99497	38	10161	9060.52	Q99497	38	6489.76	6739.23	-0.53902
CTNNA1	P35221	46	10161.3	8992.65	P35221	46	10423.5	10535.5	0.129929
WDR1	O75083	27	9008.59	9722.5	O75083	27	6836.2	6929.77	-0.444328
LAP3	P28838	36	9266.72	9299.25	P28838	36	6230.81	6193.71	-0.579471
ILF3	Q12906	41	9649.97	8876.67	Q12906	41	9555.91	9185.49	0.016628
HNRNPL	P14866	39	9443.95	8860.35	P14866	39	12898.6	12877.8	0.493865
PFKP	Q01813	37	8899.87	9401.68	Q01813	37	5945.35	6270.96	-0.583158
GLUD1	P00367	42	8903.4	9120.18	P00367	42	8763.27	8683.53	-0.0469232
HK1	P19367	41	9129.21	8742.75	P19367	41	8746.9	8661.34	-0.0379278
RAN	B5MDF5	33	8628.14	9178.79	B5MDF5	33	6297.64	5894.92	-0.546438
DDB1	Q16531	58	9123.14	8619.23	Q16531	58	10857.9	10827.9	0.289552
YARS1	P54577	21	8541.4	8957.04	P54577	21	6262.76	5812.85	-0.535131
GSR	P00390	49	8620.61	8464.78	P00390	49	6661.52	6656.45	-0.359389
YWHAE	P62258	41	8610.28	8474.04	P62258	41	6462.19	6740.88	-0.3718
FOLH1	Q04609	53	8320.2	8724.71	Q04609	53	14290.5	13954.4	0.728651
OGDH	Q02218	40	8830.75	8195.31	Q02218	40	6979.13	7412.32	-0.242533
SF3B3	Q15393	37	8805.37	8165.15	Q15393	37	8857.28	9534.31	0.116016
CAT	P04040	44	8937.29	8032.18	P04040	44	7112.79	7047.07	-0.261134
NPEPPS	E9PLK3	34	8439.73	8501.25	E9PLK3	34	6357.94	6451.84	-0.403271
AIFM1	O95831	54	8667.01	8256.12	O95831	54	8211.45	8079.87	-0.0548923
HEXB	P07686	43	8987.33	7875.73	P07686	43	7101.1	7292.46	-0.228443
LDHB	P07195	48	8329.31	8506.97	P07195	48	10743.7	10655.7	0.345995
DLAT	A0A7P0TBE2	40	8682.68	8072.17	A0A7P0TBE2	40	7114.45	8140.37	-0.135314
ANXA7	P20073	34	7926.99	8811.09	P20073	34	7136.27	6375.21	-0.308948
GSS	P48637	40	8134.47	8495.9	P48637	40	6304.36	6428.32	-0.385284
CSE1L	P55060	38	7972.3	8621.42	P55060	38	7993.12	7735.88	-0.0772108
SCP2	P22307	32	8557.07	7973.47	P22307	32	8242.04	7735.88	-0.0490549
SLC25A3	Q00325-2	36	7550.42	8884.69	Q00325-2	36	7910.99	7563.93	-0.0868489
ME2	P23368	39	8504.72	7904.46	P23368	39	10104.7	10066.1	0.297764
MME	P08473	42	8331.74	8067.31	P08473	42	4891.8	4974.8	-0.732988
PHB2	Q99623	39	7406.96	8728.91	Q99623	39	9403.93	10416.1	0.296689
DDX39B	Q13838	36	8276.47	7791.92	Q13838	36	9705.95	9883.85	0.285878
FLNB	A0A804HK76	44	8325.43	7726.15	A0A804HK76	44	7555.78	7023.96	-0.13875
SSB	P05455	22	8636.15	7392.34	P05455	22	4455.43	4385.52	-0.858365
MCM2	P49736	44	8479.7	7513.19	P49736	44	7982.21	9701.94	0.145027
UGDH	O60701	44	7776	8213.45	O60701	44	10456.8	10490.1	0.389615
GFM1	Q96RP9	20	8262.5	7614.75	Q96RP9	20	5071.55	5015.27	-0.654491
TFRC	P02786	42	7607.27	8261.27	P02786	42	6281.17	6014.07	-0.36807
RPA1	P27694	34	8269.55	7549.94	P27694	34	7970.72	8154.65	0.0276288
GOT1	P17174	40	7797.02	7945.41	P17174	40	9346.35	8587.8	0.188052
PCBP1	Q15365	37	7635.94	8102.05	Q15365	37	7509.51	7367.44	-0.0811733
ANP32A	P39687	29	8457.71	7271.97	P39687	29	6076.58	6284.82	-0.347647
CACYBP	Q9HB71	22	7647.85	8075.04	Q9HB71	22	7604.59	7279.1	-0.079133
YWHAZ	P63104	54	7856.9	7826.66	P63104	54	8740.86	8931.38	0.172231
APEX1	P27695	19	7681.13	7909.61	P27695	19	4829.93	4770.08	-0.699581
IARS2	Q9NSE4	37	8179.78	7392.72	Q9NSE4	37	11060.4	11232.4	0.51758
VARS1	P26640	37	7868.93	7674.89	P26640	37	8190.41	9430.88	0.180979
PCNA	P12004	37	8103.61	7434.15	P12004	37	9442.9	10420.6	0.354344
PRDX2	P32119	49	7877.31	7658.38	P32119	49	8149.2	8398.8	0.0910708
SYNCRIP	A0A7I2YQN2	28	8002.67	7453.53	A0A7I2YQN2	28	5496.81	5414.83	-0.502319
ERP29	P30040	25	7935.01	7476.06	P30040	25	6921.84	6635.18	-0.184926
RACK1	P63244	33	7592.09	7771.11	P63244	33	8121.72	11066.4	0.320736
AK2	P54819	35	7679.19	7563.02	P54819	35	7134.71	7035.05	-0.105255
PRMT1	E9PKG1	27	7705.79	7467.75	E9PKG1	27	6424	6673.7	-0.212244
PARP1	P09874	22	7676.15	7481.21	P09874	22	8818.41	9130.34	0.243864
STRAP	Q9Y3F4	25	7472.92	7677.75	Q9Y3F4	25	5565.49	5578.35	-0.443136
PYCR1	P32322	37	7655.5	7462.5	P32322	37	4282.31	4381	-0.803277
SND1	Q7KZF4	36	7233.74	7743.14	Q7KZF4	36	7016.54	6977.74	-0.0979007
PTBP1	P26599-1	37	7692.43	7216.8	P26599-1	37	8570.17	7917.17	0.145153
PSMA7	O14818	40	7411.22	7492.95	O14818	40	6856.18	6749.81	-0.131474
EIF2S3	P41091	22	7458.1	7418.4	P41091	22	4348.65	4399.08	-0.766055
CTNNB1	A0A2R8YCH5	50	7842.69	7027.13	A0A2R8YCH5	50	7702.12	8184.54	0.0954279
UQCRC2	P22695	46	7131.83	7643.29	P22695	46	11442.1	11020.8	0.604372
ATP2A2	P16615	34	5939.93	8787.23	P16615	34	6519.09	6021.67	-0.231855
CPT2	P23786	25	7603.27	7103.3	P23786	25	6718.32	6814.93	-0.119952
YWHAG	P61981	40	7133.28	7555.95	P61981	40	7805.09	7889.44	0.0955023
SUCLG2	Q96I99	27	7770.53	6915.35	Q96I99	27	6244.06	6289.24	-0.228665
PPA1	Q15181	29	7202.28	7283.24	Q15181	29	5668.47	5723.79	-0.346557
CTNND1	A0A669KB05	43	7152.6	7287.91	A0A669KB05	43	7698.02	7718.21	0.0943284
COPG1	Q9Y678	33	7237.87	7154.28	Q9Y678	33	6511.29	6836.61	-0.108669
GPD2	P43304	39	6974.88	7372.3	P43304	39	8410.1	8070.32	0.199986
FARSB	Q9NSD9	26	7002.7	7207.83	Q9NSD9	26	5922.36	5909.19	-0.264321
PSMA6	P60900	38	6920.83	7275.89	P60900	38	5468.26	5707.05	-0.345242
CTSD	A0A1B0GVD5	40	7698.99	6427.1	A0A1B0GVD5	40	5196.74	5452.01	-0.407678
DBT	P11182	16	7490.05	6565.6	P11182	16	3616.22	3835.58	-0.91549
BUB3	O43684	32	7171.43	6870.11	O43684	32	6960.23	6934.91	-0.0151211
FKBP5	Q13451	21	7245.4	6746.3	Q13451	21	7028.23	6993.76	0.0031192
CANX	A0A7P0TAE9	31	6707.16	7273.02	A0A7P0TAE9	31	11323.4	12243.1	0.753355
UQCRC1	P31930	52	6893.13	7055.1	P31930	52	9557.77	9712.22	0.466273
DHRS7	Q9Y394	30	7388.74	6507.76	Q9Y394	30	3182.48	3304.34	-1.09914
PSMA1	P25786	36	6964.56	6919.17	P25786	36	5770.86	5812.74	-0.26131
APMAP	Q9HDC9	28	7058.09	6716.71	Q9HDC9	28	3861.34	3986.99	-0.811576
PSMD11	O00231	22	6785.63	6878.7	O00231	22	5348.62	5604.64	-0.319053
HSDL2	Q6YN16	25	6945.37	6687.4	Q6YN16	25	6257.99	6247.43	-0.124525
ACSL3	A0A7P0TA76	28	6955.2	6564.27	A0A7P0TA76	28	3696.69	3593.07	-0.891095
CTTN	Q14247	33	6752.59	6738.86	Q14247	33	5712.41	5966	-0.208202
PPP2R1A	P30153	24	6540.62	6941.12	P30153	24	6351.32	6470.63	-0.0723907
ATP5F1C	P36542	31	6344.68	7134.9	P36542	31	6500.48	6864.75	-0.0122908
HNRNPH1	E9PCY7	36	7223.3	6224.83	E9PCY7	36	7371.85	7627.72	0.157515
MCM7	P33993	28	6960.06	6457.93	P33993	28	7224.83	8546.61	0.233145
ILF2	B4DY09	35	6914.39	6460.41	B4DY09	35	5900.34	5992.29	-0.16945
EIF3B	P55884	19	6782.59	6522.94	P55884	19	5225.67	5774.53	-0.274495
RUVBL2	Q9Y230	41	6520.45	6726.73	Q9Y230	41	7182.16	7747.89	0.172534
HNRNPF	P52597	27	7255	5969.68	P52597	27	5111.98	5311.91	-0.34334
PDIA6	Q15084	42	6796.92	6415.45	Q15084	42	7018.19	6944.97	0.0797359
EEF1B2	P24534	16	6588.48	6537.54	P24534	16	5713.19	6065.01	-0.15631
HSD17B10	Q99714	42	6605.85	6455.73	Q99714	42	6940.16	6927.82	0.0864274
PEBP1	P30086	29	6556.65	6448.58	P30086	29	5126.69	5130.31	-0.342483
PDHB	P11177	21	6650.06	6251.65	P11177	21	5139.84	5854.65	-0.230782
TXNRD1	F8W809	31	6271.07	6601.21	F8W809	31	3423.9	3556.4	-0.882906
DHX15	O43143	41	6440.52	6349.59	O43143	41	6052.32	5922.85	-0.0949816
PSMC5	P62195	29	6307.02	6424.81	P62195	29	5471.67	5789.22	-0.177118
ARCN1	P48444	23	6187.01	6539.54	P48444	23	5066.09	5143.45	-0.317923
PRDX6	P30041	28	6493.61	6207.65	P30041	28	4052.19	4201.25	-0.621903
TPM3	P06753-2	38	6851.22	5836.52	P06753-2	38	6080.67	6557.43	-0.00565532
PNPT1	Q8TCS8	20	6357.43	6267.88	Q8TCS8	20	7009.42	6989.24	0.14897
MDH1	P40925	31	6171.82	6432.92	P40925	31	8719.13	8332.45	0.435939
COPA	P53621	33	6337.39	6242.11	P53621	33	5494.96	6115.34	-0.115669
LETM1	O95202	34	6153.12	6415.36	O95202	34	4904.17	4830.17	-0.368654
NAMPT	A0A7P0T9I9	30	6364.11	6191.9	A0A7P0T9I9	30	3791.19	3913.54	-0.704561
RO60	P10155	29	6419.75	6130.42	P10155	29	6945.51	7456.29	0.198542
PSMD3	O43242	25	6284.91	6114	O43242	25	5173.84	5431.98	-0.225358
SDHA	P31040	46	5994.96	6389.2	P31040	46	10532.1	10565.4	0.768575
HADH	Q16836	18	6537.94	5832.6	Q16836	18	5758.29	5839.24	-0.0930904
NOLC1	A0A0A0MRM9	12	5811.9	6446.28	A0A0A0MRM9	12	2900.24	3350.56	-0.971631
PGD	P52209	27	5947.34	6211.75	P52209	27	5838.28	5800.93	-0.0630419
ALDH6A1	Q02252	19	6169.03	5988.29	Q02252	19	3947.56	3861.67	-0.638573
PSMC2	P35998	28	5989	6139.78	P35998	28	5613.62	5559.14	-0.118449
DDX1	A0A7I2V4F0	27	6023.02	6034.49	A0A7I2V4F0	27	5813.15	5864.92	-0.0461301
RRM1	P23921	35	5773.03	6281.82	P23921	35	6098.7	6072.72	0.0138841
DDX17	A0A5H1ZRQ2	31	6333.99	5717.96	A0A5H1ZRQ2	31	5798.73	6162.08	-0.0109523
PSMC3	P17980	27	6099.55	5877.37	P17980	27	5636.81	5766.01	-0.0708666
PRPS1	B1ALA9	30	6005.4	5948.96	B1ALA9	30	5117.43	5391.2	-0.185962
OLA1	Q9NTK5	13	5653.37	6227.02	Q9NTK5	13	2964.83	2780.39	-1.04815
PPP2CA	P67775	35	5895.47	5980.37	P67775	35	5175.3	5439.17	-0.161996
YBX1	P67809	23	6155.06	5701.73	P67809	23	4397.66	4183.68	-0.466438
PGM2	Q96G03	27	5893.41	5937.7	Q96G03	27	4692.95	4720.47	-0.329793
GART	P22102	28	5813.35	6004.9	P22102	28	7090.48	6780.63	0.231066
UAP1	Q16222	21	5713.38	6095.1	Q16222	21	2545.71	2586.88	-1.20207
CPT1A	P50416	23	5885.15	5916.7	P50416	23	5719.71	5867.29	-0.0265051
GLO1	Q04760	23	6041.48	5749.37	Q04760	23	4817.46	5199.74	-0.235187
HSPB1	P04792	21	5776.06	6005.47	P04792	21	4292.25	4463.38	-0.428246
PSMB5	P28074	27	5920.98	5851.88	P28074	27	4747.51	5048.13	-0.265253
HARS1	A0A6Q8PHA5	19	5718.73	5984.38	A0A6Q8PHA5	19	4434.19	4431.54	-0.40058
AP1B1	Q10567-3	28	5918.19	5756.24	Q10567-3	28	6242.11	6337.93	0.107784
HNRNPA3	P51991	17	5957.66	5671.67	P51991	17	2113.83	2198.72	-1.43116
RTCB	Q9Y3I0	27	5814.57	5735.52	Q9Y3I0	27	5786.26	5603.92	-0.020114
ALDH18A1	P54886	29	6034.31	5509.68	P54886	29	5578.45	5939.08	-0.00331057
TXNDC5	Q8NBS9	31	5974.19	5538.31	Q8NBS9	31	6986.33	6921.86	0.272734
VCL	P18206	31	5787.97	5697.25	P18206	31	5762.97	5725.85	0.000452774
ACO1	P21399	23	5634.06	5839.09	P21399	23	4524.7	4560.55	-0.336664
IDH3A	P50213	27	5970.42	5479.04	P50213	27	5996.69	6026.7	0.070565
TNKS1BP1	Q9C0C2	33	5721.52	5630.91	Q9C0C2	33	4621.74	4769.78	-0.273571
ASNS	P08243	29	5559.6	5751.66	P08243	29	3294.62	3165.88	-0.808042
PSMD2	Q13200	25	5729.42	5550.53	Q13200	25	5997.18	6205.63	0.113453
ASPH	Q12797	23	5691.88	5561.61	Q12797	23	3041.99	3117.81	-0.869416
ERO1A	Q96HE7	23	5810.07	5441.43	Q96HE7	23	4876.89	5067.34	-0.178185
COPS3	Q9UNS2	21	5682.41	5543.66	Q9UNS2	21	5424.81	5398.39	-0.0527251
CUL4B	A0A669KAX4	20	5782.38	5437.23	A0A669KAX4	20	4513.79	4555.92	-0.306893
ALDH1B1	P30837	18	5663.94	5486	P30837	18	3228.46	3204.4	-0.793504
GSPT1	P15170-3	17	5400.34	5738.1	P15170-3	17	4059.21	4070.6	-0.454256
ACTR3	P61158	31	5489.26	5646.85	P61158	31	5018.74	5434.03	-0.0913591
PSMD13	Q9UNM6	25	5534.57	5540.51	Q9UNM6	25	4621.54	4569.17	-0.269068
MCM3	P25205	30	5886.97	5186.37	P25205	30	6874.59	7963.7	0.422234
RAB11B	Q15907	25	5266.72	5710.42	Q15907	25	5555.46	5553.39	0.0172061
PRDX3	P30048	32	5699.41	5267.6	P30048	32	4596.11	4991.74	-0.193891
DCXR	Q7Z4W1	25	5664.79	5259.87	Q7Z4W1	25	3648.07	3606.94	-0.590539
RUVBL1	Q9Y265	35	5392.08	5500.13	Q9Y265	35	5799.12	5986.74	0.113759
AP2A1	O95782	21	5566.03	5317.53	O95782	21	5619.07	5755.63	0.0636791
EIF5A	I3L397	21	5410.06	5450.78	I3L397	21	6670.97	6189.81	0.243842
EIF2A	Q9BY44	19	5361.59	5449.45	Q9BY44	19	3758.55	3782.17	-0.51973
PCBP2	Q15366-3	32	5223.48	5546.05	Q15366-3	32	4585.98	4384.6	-0.263682
SELENBP1	Q13228	32	5304.02	5429.78	Q13228	32	2463.48	2652.1	-1.06919
CCAR2	Q8N163	28	5600.53	5088.53	Q8N163	28	6643.89	7052.82	0.357694
PYCR2	Q96C36	26	5458.53	5204.41	Q96C36	26	5196.45	5174.78	-0.0400189
STOML2	Q9UJZ1	31	5091.68	5551.2	Q9UJZ1	31	5960.06	6389.69	0.214594
GMPS	P49915	34	5382	5257.39	P49915	34	5043.78	4892.42	-0.0986497
SEPTIN7	Q16181	23	5136.38	5436.46	Q16181	23	4360.05	4550.27	-0.246813
PFKL	P17858	27	5269.64	5295.76	P17858	27	4828.47	4820.11	-0.130959
ACADSB	P45954	14	5515.62	5019.23	P45954	14	3609.01	3581.06	-0.551094
HCFC1	P51610	27	5267.7	5217.87	P51610	27	6423.22	6158.38	0.262911
H1-5	P16401	22	5347.14	5128.91	P16401	22	6970.65	7598.34	0.475807
ACAA1	P09110	26	5163.96	5281.25	P09110	26	3923.69	3823.87	-0.431027
RCC2	Q9P258	29	5016.37	5425.39	Q9P258	29	5834.58	5764.26	0.151616
PSMC6	A0A087X2I1	21	5230.65	5181.98	A0A087X2I1	21	4785.8	4740.81	-0.128299
PSMD1	Q99460	34	5273.65	5108.38	Q99460	34	4943.63	5244.73	-0.0271671
KPNB1	Q14974	24	4990.49	5367.26	Q14974	24	4988.54	4802.03	-0.0812461
DSG2	Q14126	39	5356.74	4968.64	Q14126	39	4136.85	4382.03	-0.277458
NIPSNAP1	Q9BPW8	15	4989.64	5319.72	Q9BPW8	15	5480.93	5138.01	0.0426838
CBR1	P16152	18	5046.74	5208.99	P16152	18	4763.78	4596.91	-0.131743
PHB1	P35232	30	4762	5402.77	P35232	30	5537.34	6032.76	0.186823
MAPRE1	Q15691	16	5099.58	5059.42	Q15691	16	4244.61	4106.44	-0.282728
TUBA4A	P68366	79	4900	5241.93	P68366	79	2911.54	3227.61	-0.724219
PRMT5	O14744	16	5099.58	5034.6	O14744	16	3530.58	3753.92	-0.476326
NARS1	O43776	17	4978.22	5090.92	O43776	17	3184.14	3262.95	-0.643222
ANXA4	P09525	23	4580.64	5479.99	P09525	23	4220.25	3791.62	-0.32851
SUCLG1	P53597	23	5074.67	4982.76	P53597	23	5330.21	5076.18	0.049206
LAMC1	P11047	23	5358.8	4675.11	P11047	23	2129.51	2382.99	-1.15289
PNP	P00491	32	5009.32	4981.52	P00491	32	4087.46	4156.88	-0.277204
EIF3A	Q14152	28	5027.91	4928.36	Q14152	28	3153.25	4514.22	-0.376853
TBCA	O75347	18	5120.96	4821.64	O75347	18	3357.94	3529.7	-0.529612
PSMA3	P25788	26	5025.23	4892.37	P25788	26	3830.74	3987.81	-0.34309
BCAT2	B3KSI3	27	5041.39	4833	B3KSI3	27	5316.18	5232.1	0.0952445
MAT2A	P31153	24	4719.61	5133.87	P31153	24	5077.3	5118.49	0.0492685
HDGF	P51858	23	5246.19	4545.29	P51858	23	4637.03	4476.32	-0.103546
CAPZB	B1AK88	19	4926.11	4856.29	B1AK88	19	4740.79	4718.93	-0.0483904
IVD	A0A0A0MT83	15	5139.54	4602.47	A0A0A0MT83	15	3712.76	3729.17	-0.388542
IMPDH2	E7ETK5	32	4689.36	4968.16	E7ETK5	32	5126.88	5914.43	0.193187
MANF	P55145	19	4952.35	4700.89	P55145	19	5430.75	5312.73	0.154377
SLC25A13	Q9UJS0	31	4736.37	4816.39	Q9UJS0	31	5692.63	5637.72	0.246203
ST13	P50502	18	5017.46	4474.56	P50502	18	3243.57	3722.08	-0.446458
KARS1	Q15046	17	4813.75	4672.73	Q15046	17	3658.01	3746.84	-0.357402
EIF2S1	P05198	25	4787.51	4696.3	P05198	25	3856.07	3739.24	-0.320358
IARS1	A0A804HL54	25	5098	4382.73	A0A804HL54	25	2897.32	3412.6	-0.587376
CERS2	Q96G23	6	5092.9	4375.1	Q96G23	6	5104.87	5373.74	0.146317
ACOT1	Q86TX2	14	4870.48	4528.02	Q86TX2	14	2741.92	2823.22	-0.756009
NASP	P49321	34	4864.65	4449.84	P49321	34	6662.3	7392.81	0.593547
EEF1A2	Q05639	52	4308.06	4986.2	Q05639	52	2402.59	2570.55	-0.902183
ATP6V1B2	P21281	34	4582.71	4708.71	P21281	34	5156.4	5207.24	0.15756
FEN1	P39748	22	4777.31	4491.55	P39748	22	5758.59	5497.51	0.280243
GAA	P10253	25	4725.56	4524.1	P10253	25	4810.25	5005.51	0.0856995
RECQL	P46063	18	4856.87	4384.16	P46063	18	5499.34	5598.48	0.26415
TLN1	Q9Y490	31	4450.06	4771.81	Q9Y490	31	4745.66	4751.08	0.0423741
ASAH1	A0A1B0GW68	28	4899.75	4318.3	A0A1B0GW68	28	3323.26	3310.2	-0.474702
ECI1	P42126	22	4896.72	4304.75	P42126	22	5852.99	5642.13	0.321087
SARS1	P49591	15	4083.94	5117.26	P49591	15	2201.61	2606.19	-0.936447
EPHX1	P07099	20	4656.93	4530.97	P07099	20	3658.5	3631.59	-0.333799
PMPCA	Q10713	20	4693.13	4473.51	Q10713	20	4952.4	4901.35	0.10428
STMN1	P16949	25	4586.59	4574.6	P16949	25	7956.98	7281.47	0.734108
HMGB1	P09429	19	4584.53	4565.43	P09429	19	5246.23	4413.05	0.0781493
PITRM1	A0A7I2YQT2	24	4712.56	4404.5	A0A7I2YQT2	24	3310.4	3417.94	-0.438317
NUDC	Q9Y266	14	4508.97	4593.12	Q9Y266	14	3687.34	3389.39	-0.363116
APEH	P13798	31	4540.56	4529.83	P13798	31	3721.24	3865.06	-0.257767
ATP5PB	P24539	16	4403.29	4648.77	P24539	16	4784.63	4701.27	0.0675384
DNAJA1	P31689	16	4490.87	4559.8	P31689	16	3878.77	3922.17	-0.214376
DYNC1H1	A0A7P0T9C4	30	4516.26	4531.83	A0A7P0T9C4	30	4364.15	4400.82	-0.045865
TAGLN2	P37802	27	4318.75	4708.24	P37802	27	8604.56	8403.63	0.913914
COPB2	H0Y938	25	4566.55	4452.99	H0Y938	25	4120.39	4327.28	-0.0945004
MYL6	B7Z6Z4	15	4657.53	4354	B7Z6Z4	15	4254.54	4681.03	-0.0122127
PFKM	P08237	28	4424.43	4580.71	P08237	28	4364.63	4238.12	-0.0659488
NSUN2	Q08J23	17	4715.96	4268.85	Q08J23	17	3192.51	3448.25	-0.436141
CAP1	Q01518	26	4395.27	4584.24	Q01518	26	4924.83	4848.35	0.122191
CLPP	Q16740	26	4711.1	4266.09	Q16740	26	3981.27	4060.53	-0.158746
SNRPB	P14678	18	4677.7	4252.25	P14678	18	4256.3	4322.45	-0.057884
FKBP10	Q96AY3	18	4727.26	4193.73	Q96AY3	18	4389.48	4488.23	-0.00701646
CSDE1	O75534	15	4269.43	4627	O75534	15	2324.17	2369.12	-0.922627
ABCC4	O15439	30	4572.14	4324.03	O15439	30	2166.05	2387.71	-0.966126
PSMD12	O00232	24	4467.67	4411.56	O00232	24	3805.41	3972.61	-0.191032
SSBP1	Q04837	26	4546.39	4325.17	Q04837	26	4499.27	4539.59	0.026954
SOD1	P00441	26	4242.82	4592.35	P00441	26	4339.98	4208.03	-0.0476701
ARPC1A	Q92747	14	4435.97	4386.74	Q92747	14	3285.56	3516.14	-0.375327
MARS1	P56192	13	4448.84	4366.03	P56192	13	2556.14	2763.34	-0.728655
SF1	A0A7P0T9U7	26	4359.92	4444.21	A0A7P0T9U7	26	4166.76	4061.45	-0.0976008
SUCLA2	A0A2R8Y6Y7	16	4618.06	4159.37	A0A2R8Y6Y7	16	4119.02	3985.34	-0.115098
DLST	P36957	30	4774.39	3988.03	P36957	30	3625.37	3936.04	-0.212673
PSMA4	P25789	17	4432.93	4312.38	P25789	17	4135.2	4204.12	-0.0685799
CKAP4	Q07065	24	4040.21	4637.6	Q07065	24	4442.38	4201.15	-0.00571059
TMPO	P42166	24	4263.84	4397.81	P42166	24	6328.04	5970.82	0.50581
PRKAR2A	P13861	18	4207.72	4412.8	P13861	18	3688.11	3757.01	-0.21148
MCM5	B1AHB1	29	4474.96	4144.95	B1AHB1	29	5245.55	5236.31	0.282149
GRPEL1	Q9HAV7	15	4729.2	3884.65	Q9HAV7	15	3272.5	3401	-0.368216
ATP5PD	O75947	16	4313.28	4294.05	O75947	16	4476.67	4558.8	0.0700334
GTF2I	P78347	21	4432.08	4156.03	P78347	21	7435.17	7200.22	0.769049
ABHD10	Q9NUJ1	18	4568.74	4009.6	Q9NUJ1	18	3813.89	3749.51	-0.181663
RARS1	P54136	16	4319.96	4234.59	P54136	16	3194.56	3429.65	-0.368942
NIPSNAP2	O75323	13	4197.39	4334.72	O75323	13	4377.88	4142.91	-0.00191588
ATP6V1A	P38606	22	4387.99	4126.53	P38606	22	4621.64	4835.72	0.151513
MCM6	Q14566	20	4551.25	3960.63	Q14566	20	4624.46	5768.17	0.288012
RBBP7	Q16576	23	4457.35	4051.88	Q16576	23	4929.6	5456.02	0.287486
IPO5	O00410	33	4184.03	4254.25	O00410	33	4379.83	4563.32	0.0838339
SEPTIN2	Q15019	24	4343.04	4086.82	Q15019	24	3765.37	3718.28	-0.171766
SNRNP70	P08621	14	4535.45	3890.18	P08621	14	3858.41	4602.97	0.00610718
NDUFS1	P28331	31	4143.58	4270	P28331	31	4841.62	5075.25	0.237166
DARS2	Q6PI48	33	4387.13	4014.47	Q6PI48	33	6091.97	6496.31	0.583346
ALDOC	P09972	40	4164.84	4231.63	P09972	40	4188.59	4531.58	0.0545735
PSMB2	P49721	19	4250.72	4143.9	P49721	19	3361.25	3611.25	-0.267788
LRBA	A0A494C1L5	26	4081.75	4283.46	A0A494C1L5	26	2926.84	2954.39	-0.508284
AK4	P27144	11	4311.34	4047.3	P27144	11	2311.6	2313.24	-0.853863
ABCE1	P61221	23	4036.44	4292.62	P61221	23	4054.72	4173.31	-0.0176065
NQO1	B4DLR8	12	3808.56	4505.11	B4DLR8	12	1150.68	1035.57	-1.92702
SACM1L	A0A5F9ZHN7	17	4173.83	4120.04	A0A5F9ZHN7	17	4051.9	4014.92	-0.0400444
BLMH	Q13867	15	4379.6	3912.14	Q13867	15	3268.7	3460.06	-0.301335
LARS1	A0A6I8PL42	10	4322.63	3966.17	A0A6I8PL42	10	1660.22	1913.07	-1.21391
CKAP5	Q14008	22	4189.25	4099.23	Q14008	22	3324.14	3247.85	-0.33478
PPAT	Q06203	16	4087.7	4196.31	Q06203	16	3283.9	3345.02	-0.321557
PSPC1	Q8WXF1	21	4301.37	3973.33	Q8WXF1	21	5462.22	5765.6	0.440299
CTBP1	Q13363	18	4240.64	4025.63	Q13363	18	3804.83	3933.27	-0.0952585
EIF2S2	P20042	17	4387.13	3874.62	P20042	17	2803.79	2813.16	-0.556663
PSMD4	P55036	26	4229.22	4023.92	P55036	26	3337	3704.21	-0.22912
ANXA5	P08758	18	4061.95	4176.36	P08758	18	3821.49	3667.34	-0.137609
OPA1	O60313	20	4248.05	3958.15	O60313	20	2034.72	2053.38	-1.00529
DTYMK	P23919	14	4086.37	4119.37	P23919	14	3009.55	2848.9	-0.486113
IGF2R	P11717	24	4103.98	4078.8	P11717	24	2894.88	2907.86	-0.495857
EIF5	P55010	10	3967.32	4207.57	P55010	10	2077.39	2119.73	-0.961801
UBA52	P62987	26	3680.04	4427.69	P62987	26	4006.69	5063.34	0.161809
USP5	P45974	30	4025.87	4069.35	P45974	30	4311.44	4373.4	0.101428
XPO1	O14980	26	3985.18	4108.11	O14980	26	5074.66	4966.48	0.311125
GPS1	Q13098	17	4131.31	3958.24	Q13098	17	4175.43	3736.26	-0.0320742
HNRNPAB	Q99729-3	35	4184.27	3904.12	Q99729-3	35	4288.25	4335.29	0.0924275
UGGT1	Q9NYU2	24	4248.9	3826.99	Q9NYU2	24	3068.4	3244.15	-0.355399
RAB1A	P62820	27	3854.35	4220.55	P62820	27	6002.34	6051.45	0.57797
DNAJC8	O75937	11	3937.44	4122.43	O75937	11	3531.26	3460.57	-0.205086
CNP	P09543	13	4055.76	3980.39	P09543	13	3130.07	3295.82	-0.322609
PPP1CB	P62140	19	4055.15	3973.99	P62140	19	3676.03	3694.76	-0.123425
UBAP2L	Q14157	35	4050.29	3955.28	Q14157	35	3995.59	4009.99	1.39255e-06
BCAP31	P51572	14	4013.24	3991.56	P51572	14	3997.44	3920.84	-0.0156785
PTGES3	Q15185	14	3855.57	4127.87	Q15185	14	2595.2	2597.25	-0.620593
RAC1	P63000	16	3962.1	4020.48	P63000	16	4349.73	4065.25	0.076105
DARS1	P14868	20	4107.02	3871.95	P14868	20	2783.91	2891.63	-0.491443
CPOX	P36551	24	4208.45	3727.24	P36551	24	4011.86	3901.53	-0.00406075
AHCYL1	O43865	19	3990.16	3929.32	O43865	19	3906.64	3578.69	-0.0813394
MIA3	Q5JRA6	20	4117.46	3801.51	Q5JRA6	20	3290.13	3494.98	-0.22294
NT5DC2	Q9H857-2	17	4152.57	3732.11	Q9H857-2	17	2828.92	3100.66	-0.411122
P4HA1	P13674-2	18	4195.69	3655.27	P13674-2	18	2796.19	3057.11	-0.42362
NUDT21	O43809	24	3925.05	3924.26	O43809	24	5159.33	5102.47	0.386645
PSMC4	P43686	19	3952.87	3893.24	P43686	19	3522.01	3780.94	-0.103499
KLK3	M0R1F0	12	4046.04	3780.98	M0R1F0	12	1640.73	1577.39	-1.28224
YWHAQ	P27348	31	3899.66	3925.98	P27348	31	3766.54	3703.7	-0.0670546
SEC24C	P53992	19	3878.16	3938.01	P53992	19	3034.49	3017.05	-0.369159
RAB2A	P61019	17	3906.22	3899.44	P61019	17	4413.93	4272.64	0.154264
ACAD9	Q9H845	19	4068.63	3727.81	Q9H845	19	2634.66	2745.37	-0.535203
UQCRFS1	P47985	21	3753.04	4020.58	P47985	21	5099.31	4713.08	0.336018
RDX	A0A2R8Y5S7	40	3820.34	3884.55	A0A2R8Y5S7	40	3518.5	3609.3	-0.112318
ERP44	Q9BS26	23	3986.64	3716.74	Q9BS26	23	3692.5	3551.78	-0.0886489
ECI2	A0A0C4DGA2	18	3910.72	3789.1	A0A0C4DGA2	18	2354.08	2345.29	-0.712357
SDHB	P21912	29	3723.28	3975.04	P21912	29	6346.06	6132.29	0.696811
TCOF1	Q13428	20	3826.05	3871.86	Q13428	20	3151.89	3784.43	-0.150296
RDH11	Q8TC12	8	3805.28	3884.65	Q8TC12	8	4103.34	3823.46	0.0437696
BZW2	Q9Y6E2	21	3756.81	3929.22	Q9Y6E2	21	4091.45	4007.84	0.0755561
API5	Q9BZZ5-2	16	3981.05	3693.35	Q9BZZ5-2	16	4327.12	4184.1	0.149311
FDXR	P22570	10	3806.61	3861.26	P22570	10	2911.74	2868.01	-0.407821
HIBCH	Q6NVY1	12	4042.27	3607.25	Q6NVY1	12	3030.69	3078.37	-0.32442
ARF3	P61204	25	3795.8	3844.84	P61204	25	3511.97	3947.95	-0.0345334
VPS35	Q96QK1	22	3851.32	3778.79	Q96QK1	22	3315.37	3647.2	-0.132082
EIF4B	E7EX17	32	3604.85	4018.48	E7EX17	32	3020.36	3292.53	-0.272118
ALDH3A2	P51648	26	3901.73	3702.23	P51648	26	12073.6	11184.8	1.61293
PLOD1	Q02809	18	3983.84	3600.95	Q02809	18	2525.25	2767.66	-0.51905
AADAT	Q8N5Z0	15	3909.74	3621.76	Q8N5Z0	15	2414.38	2578.35	-0.593109
RAB6A	P20340-2	15	3749.28	3778.31	P20340-2	15	4819.41	4714.93	0.340945
SLC25A11	Q02978	30	3623.31	3891.42	Q02978	30	4870.36	4375.25	0.299047
ACOX1	Q15067	22	3935.13	3577.66	Q15067	22	2264.84	2412.67	-0.68361
GRSF1	F5H5I6	14	3876.1	3569.07	F5H5I6	14	3072	3181.08	-0.251737
TUBB	P07437	121	3614.56	3824.8	P07437	121	3135.62	3236.24	-0.223464
RBM12	Q9NTZ6	17	3715.51	3698.8	Q9NTZ6	17	3406.75	3254.42	-0.154535
PSME3	K9J957	17	3887.03	3522.11	K9J957	17	3079.21	3052.18	-0.273092
TXNRD2	A0A182DWF2	25	3816.7	3575.18	A0A182DWF2	25	4168.32	4272.02	0.191361
DPP7	Q9UHL4	23	3843.54	3510.94	Q9UHL4	23	3956.62	3952.37	0.10487
PPP3CA	Q08209	18	3706.88	3624.44	Q08209	18	4536	4511.86	0.303504
AHSA1	O95433	14	3523.09	3803.41	O95433	14	2527.49	2427.77	-0.564164
PSAP	C9JIZ6	13	3938.9	3384.84	C9JIZ6	13	2566.07	2624.78	-0.49661
PMPCB	G3V0E4	21	3734.34	3583.39	G3V0E4	21	3991.89	3981.03	0.123711
CALD1	E7EX44	20	3636.31	3653.07	E7EX44	20	3096.45	3175.54	-0.216873
RAB7A	P51149	21	3405.75	3869.28	P51149	21	3964.12	3743.65	0.0833608
EEF1D	E9PRY8	19	3483.98	3780.31	E9PRY8	19	2409.22	2648.2	-0.522422
NANS	Q9NR45	17	3634.97	3600	Q9NR45	17	1750.04	1757.45	-1.04455
LYPLAL1	Q5VWZ2	8	3605.82	3616.61	Q5VWZ2	8	1812.88	1826.79	-0.988677
DDX42	Q86XP3	14	3695.34	3483.54	Q86XP3	14	3036.63	3298.59	-0.180365
PSMD6	Q15008	21	3707.25	3470.18	Q15008	21	3060.7	3320.26	-0.169693
UBE2M	P61081	13	3622.58	3553.42	P61081	13	2682.59	2634.85	-0.432448
TNPO1	Q92973	23	3450.94	3713.11	Q92973	23	3763.33	3572.84	0.03425
COX5A	P20674	14	3423.12	3731.73	P20674	14	4468.39	4232.99	0.282322
FUS	P35637	20	3730.69	3422.36	P35637	20	4605.08	4326.77	0.3204
VGF	O15240	50	3564.4	3584.44	O15240	50	11817.2	12672.5	1.7764
COPS4	Q9BT78	23	3739.44	3374.92	Q9BT78	23	3514.21	3537.81	-0.0126955
GRHPR	Q9UBQ7	18	3655.26	3445.46	Q9UBQ7	18	1972.46	1993.08	-0.840445
HDAC2	Q92769	12	3561.72	3533.09	Q92769	12	3139.71	3365.15	-0.125246
SNRPA1	P09661	12	3558.2	3533.28	P09661	12	3120.91	3286.57	-0.146329
DSTN	P60981	20	3466.61	3622.05	P60981	20	3832.69	3767.18	0.100462
SHMT1	P34896	24	3426.04	3661.28	P34896	24	3096.65	3094.7	-0.194986
CELF1	Q92879	10	3543.74	3541.68	Q92879	10	3792.94	3560.92	0.0536495
BZW1	Q7L1Q6	11	3414.74	3622.91	Q7L1Q6	11	1827.88	1954.46	-0.895812
SEC31A	D6REX3	21	3495.16	3532.32	D6REX3	21	2392.27	2315.81	-0.577868
MAN2B1	O00754	24	3669.96	3348	O00754	24	2752.84	2858.35	-0.322744
SEPTIN11	D6RER5	25	3558.44	3450.71	D6RER5	25	2662.04	2706.13	-0.38481
	H0YHG0	21	3548.97	3459.2	H0YHG0	21	4339.3	3962.23	0.24434
HIBADH	P31937	21	3485.8	3518.67	P31937	21	3614.56	3661.17	0.0548158
COPB1	P53618	23	3465.64	3538.24	P53618	23	3128.99	3310.3	-0.121252
CTPS1	P17812	16	3474.5	3501.68	P17812	16	3636.58	3919.71	0.115238
TOMM70	O94826	15	3157.58	3813.63	O94826	15	3795.87	3403.46	0.0464533
TIMM44	O43615	19	3634.36	3314.78	O43615	19	3024.46	3029.07	-0.19906
HSPH1	Q92598	25	3384.37	3542.44	Q92598	25	1973.15	2056.15	-0.781664
IDH3B	O43837	17	3573.63	3352.29	O43837	17	3757.58	3796.14	0.125181
RCC1	P18754	20	3469.4	3450.23	P18754	20	3253.5	3360.22	-0.0652335
HNRNPDL	O14979	18	3546.3	3370.14	O14979	18	3475.63	3493.34	0.0109156
ACSL1	E7EPM6	15	3398.46	3496.81	E7EPM6	15	1641.12	1702.81	-1.04406
DECR1	Q16698	29	3473.41	3409.85	Q16698	29	7191.9	7215.42	1.06564
MCCC2	A0A804HKE8	37	3468.55	3413.58	A0A804HKE8	37	9842.54	9810.93	1.51386
PSIP1	O75475	21	3462.24	3414.72	O75475	21	6039.07	5600.12	0.759149
ATP1B1	P05026	13	3421.06	3449.75	P05026	13	4050.83	3930.49	0.216147
EFTUD2	Q15029	29	3547.27	3313.92	Q15029	29	3585.92	3833.84	0.112913
REEP5	Q00765	14	3493.33	3348.67	Q00765	14	3720.75	3687.78	0.114769
ARL6IP5	O75915	10	3681.25	3142.48	O75915	10	2028.09	2006.54	-0.758125
PSME1	Q06323	21	3449.85	3371	Q06323	21	4909.53	4841.88	0.51566
MARCKSL1	P49006	19	3394.33	3389.62	P49006	19	1561.43	1838.39	-0.996667
FKBP3	Q00688	12	3329.1	3439.44	Q00688	12	2811.1	2790.36	-0.273045
G6PD	P11413	16	3249.05	3507.22	P11413	16	1585.1	1579.65	-1.09413
FLNA	P21333	27	3420.45	3332.53	P21333	27	2151.53	2230.56	-0.623906
FARSA	K7ER00	12	3514.96	3225.62	K7ER00	12	2380.19	2446.05	-0.481973
PPT1	A0A286YFF7	13	3452.15	3283.09	A0A286YFF7	13	2915.63	3007.91	-0.18527
ATP1B3	P54709	10	3353.76	3370.81	P54709	10	1683.79	1874.55	-0.918237
ACTL6A	O96019	14	3398.83	3307.33	O96019	14	3626.64	3569.65	0.101767
AFG3L2	Q9Y4W6	12	3071.21	3612.31	Q9Y4W6	12	3048.52	2991.37	-0.146087
HINT1	P49773	13	3563.18	3104.78	P49773	13	2122.98	2177.97	-0.632589
SRP14	P37108	7	3424.46	3235.74	P37108	7	3089.54	2843.97	-0.16668
CDC37	Q16543	15	3371.37	3288.53	Q16543	15	2646.25	2672.64	-0.324374
ATP5IF1	Q9UII2	16	3365.91	3258.84	Q9UII2	16	3731.27	3294.89	0.0848715
RHOA	P61586	17	3071.46	3539.86	P61586	17	3374.41	3107.64	-0.0284882
SLC25A1	P53007	19	3214.31	3394.2	P53007	19	4427.08	3855.41	0.32574
GGH	Q92820	22	3393.48	3212.55	Q92820	22	4197.65	4072.03	0.324048
MAP1B	P46821	36	3259.13	3303.32	P46821	36	5014.46	6218.06	0.775373
TKFC	Q3LXA3	28	3212.97	3348	Q3LXA3	28	2981.3	3022.08	-0.128135
UBA2	Q9UBT2	22	3363.96	3191.93	Q9UBT2	22	4271.98	4124.42	0.356979
FAM162A	F8W7Q4	13	3005.01	3530.6	F8W7Q4	13	2931.12	2845.41	-0.178118
QARS1	P47897	20	3365.54	3144.77	P47897	20	3345.76	3448.25	0.0615354
CDH1	P12830	21	3423.24	3073.09	P12830	21	3428.38	3548.08	0.102871
CLTA	P09496-2	16	3477.78	3015.34	P09496-2	16	2653.37	2930.46	-0.217659
PPP2R2A	P63151	14	3206.78	3283.66	P63151	14	2436.3	2541.48	-0.382813
LRRC59	Q96AG4	19	3148.23	3334.92	Q96AG4	19	3268.99	3017.46	-0.0444486
GNS	P15586	19	3383.28	3090.84	P15586	19	2748.65	2695.34	-0.250019
APRT	P07741	16	3136.81	3336.73	P07741	16	2683.27	2745.37	-0.253964
BPNT1	O95861	19	3171.79	3300.46	O95861	19	3834.74	3735.64	0.226098
PRPF19	Q9UMS4	19	3460.29	3008.75	Q9UMS4	19	3302.21	3710.07	0.116332
GDI1	P31150	45	3232.53	3228.01	P31150	45	3517.33	3646.07	0.14899
ITGB1	E7EUI6	15	3228.89	3229.44	E7EUI6	15	2904.23	2790.77	-0.181465
RPS12	P25398	21	3213.58	3244.14	P25398	21	2483.16	2664.02	-0.327243
SCFD1	A0A7I2V5Z4	20	3220.87	3224	A0A7I2V5Z4	20	2841.79	2805.56	-0.190579
ELAC2	Q9BQ52	19	3366.88	3076.52	Q9BQ52	19	2912.32	2920.6	-0.143605
DHRS4	Q9BTZ2	11	3243.58	3197.94	Q9BTZ2	11	2863.12	2825.28	-0.17938
PSMB7	Q99436	12	3193.78	3233.64	Q99436	12	2881.34	2926.66	-0.146199
SNRPD2	P62316	14	3386.68	3038.44	P62316	14	3486.25	3533.6	0.127718
XRN2	Q9H0D6	20	3231.44	3185.72	Q9H0D6	20	3655.87	3584.14	0.174055
ESYT1	Q9BSJ8	24	3160.86	3234.12	Q9BSJ8	24	7131.5	6636.42	1.1063
MYBBP1A	Q9BQG0	17	3087.73	3302.75	Q9BQG0	17	4421.53	4217.38	0.434923
GUSB	P08236	19	3355.7	3025.45	P08236	19	2621.41	2843.25	-0.223686
DNMT1	A0A7I2V5F1	20	3229.25	3150.79	A0A7I2V5F1	20	3844.87	3706.47	0.243168
NAP1L1	H0YIV4	22	3145.31	3213.12	H0YIV4	22	2617.32	2858.66	-0.215554
TXN	P10599	18	3309.79	3029.65	P10599	18	2231.13	2268.56	-0.49453
THUMPD1	Q9NXG2	9	3176.29	3107.55	Q9NXG2	9	2879.1	2970.11	-0.103404
COLGALT1	Q8NBJ5	15	3229.01	3021.73	Q8NBJ5	15	3066.06	3295.3	0.0253084
SF3B2	Q13435	12	3203.25	3026.89	Q13435	12	3545.58	3902.86	0.257674
SPR	P35270	10	3104.74	3085.02	P35270	10	3141.95	3131.78	0.0194407
CNBP	P62633	15	3054.81	3121.2	P62633	15	2879.68	2803.81	-0.119897
TCEA1	A0A1W2PPZ5	16	3005.13	3169.88	A0A1W2PPZ5	16	2858.25	2870.78	-0.10815
SEPTIN9	Q9UHD8	22	2879.53	3240.9	Q9UHD8	22	1697.92	1815.08	-0.80093
SART3	Q15020	14	3289.14	2784.81	Q15020	14	3157.25	3352.31	0.0999246
EIF4H	A0A7I2V4E4	13	2975.13	3089.03	A0A7I2V4E4	13	2575.23	2475.94	-0.263687
LAD1	O00515	13	2948.77	3104.68	O00515	13	2105.25	2137.91	-0.512617
HUWE1	Q7Z6Z7	25	2812.6	3214.27	Q7Z6Z7	25	2407.95	2451.91	-0.310491
CUL2	Q13617	11	3028.7	2988.7	Q13617	11	2861.76	2786.56	-0.0913208
SF3B1	O75533	17	3215.77	2781.66	O75533	17	3394.48	3558.05	0.213193
GCDH	Q92947	12	2952.17	3028.99	Q92947	12	2532.56	2609.27	-0.218143
AHNAK	Q09666	24	3062.71	2904.32	Q09666	24	4553.54	4221.18	0.556339
PDHX	O00330	10	3105.47	2859.84	O00330	10	2651.42	2865.54	-0.112723
NLN	Q9BYT8	12	3001.61	2961.98	Q9BYT8	12	2728.29	2746.09	-0.123487
PSMB3	P49720	14	2959.82	2999.87	P49720	14	2574.94	2565.92	-0.213228
PSMA2	P25787	16	2905.4	3041.59	P25787	16	2301.08	2330.3	-0.360719
BLVRB	P30043	11	2926.66	3017.34	P30043	11	1971.39	1845.17	-0.63916
UGT2B17	O75795	10	3087.61	2851.15	O75795	10	689.281	672.167	-2.12502
DDX6	P26196	17	2854.38	3077.29	P26196	17	2812.07	2657.03	-0.117134
SAR1A	Q9NR31	10	2862.16	3062.68	Q9NR31	10	2678.7	2591.5	-0.16892
COX5B	P10606	15	2934.07	2973.81	P10606	15	3965.58	3560.92	0.349339
SOD2	P04179	14	3121.02	2784.72	P04179	14	3377.23	3440.34	0.207141
EDF1	O60869	8	2788.79	3113.56	O60869	8	2304.58	2198.72	-0.390306
PSMB4	P28070	21	2991.16	2898.31	P28070	21	2456.96	2556.68	-0.232281
NIPSNAP3A	Q9UFN0	22	3077.41	2807.82	Q9UFN0	22	3135.91	2988.08	0.0573751
UBQLN1	Q9UMX0	21	3009.26	2856.98	Q9UMX0	21	3136.4	3514.5	0.181113
PSPH	C9JBI3	13	2924.59	2914.44	C9JBI3	13	1572.14	1653.1	-0.856323
PAK2	Q13177	9	2841.99	2994.81	Q13177	9	2625.5	2733.25	-0.123283
COMT	P21964	18	2914.63	2910.05	P21964	18	2466.11	2481.18	-0.235539
GCN1	Q92616	12	2835.43	2989.18	Q92616	12	3635.7	3507.61	0.294431
EIF3I	A0A7I2YQF8	8	2874.43	2930.67	A0A7I2YQF8	8	2083.04	2282.43	-0.411182
THOP1	P52888	21	2915.73	2888.76	P52888	21	2291.04	2244.84	-0.355787
ANP32B	Q92688	19	2991.04	2811.44	Q92688	19	2228.2	2341.7	-0.344508
PSMB6	P28072	20	2960.19	2812.49	P28072	20	2140.03	2349.71	-0.362609
SF3A1	Q15459	20	2950.95	2807.24	Q15459	20	3178.49	3051.35	0.113578
ILKAP	Q9H0C8	14	2880.14	2867.57	Q9H0C8	14	2856.2	2841.61	-0.0125779
NT5DC1	Q5TFE4	15	2887.55	2851.54	Q5TFE4	15	2035.4	2175.91	-0.446549
TMED4	Q7Z7H5	17	2714.2	3012.76	Q7Z7H5	17	3257.01	3161.46	0.164461
CTBP2	P56545	16	2882.44	2839.03	P56545	16	1884.29	1970.48	-0.569739
TMED10	P49755	16	2504.42	3211.02	P49755	16	3319.95	3135.27	0.175602
PSMB1	P20618	18	2892.4	2822.9	P20618	18	2489.79	2515.08	-0.191498
PAFAH1B3	Q15102	17	2878.92	2836.36	Q15102	17	4521.97	4501.07	0.658791
ACTR2	P61160	15	2927.75	2784.43	P61160	15	2852.11	3008.01	0.0368882
LACTB2	Q53H82	16	2992.13	2702.91	Q53H82	16	2201.9	2259.22	-0.352303
PLOD3	O60568	16	2914.63	2774.12	O60568	16	4040.31	4544.52	0.593676
HSD17B11	Q8NBQ5	17	2801.18	2882.18	Q8NBQ5	17	6576.86	6401.71	1.19132
HMGB2	P26583	16	2918.03	2762.48	P26583	16	4784.14	4412.74	0.695124
DAZAP1	Q96EP5	15	2807.98	2869.39	Q96EP5	15	2875.01	2696.58	-0.0271341
ANXA11	P50995	14	2607.67	3052.66	P50995	14	1717.5	1569.79	-0.783985
TBCB	A0A494C0X0	14	2821.83	2834.35	A0A494C0X0	14	3313.91	3330.12	0.23223
FDPS	P14324	10	2770.2	2880.74	P14324	10	4377.4	4535.79	0.657449
SLC25A22	Q9H936	16	2689.54	2937.64	Q9H936	16	3216.29	3173.59	0.183375
RCN1	Q15293	11	3146.4	2462.46	Q15293	11	1282.79	1556.23	-0.982312
SEC23B	Q15437	20	2757.2	2839.22	Q15437	20	2166.14	2212.38	-0.354062
CLPX	O76031	8	2751.37	2839.51	O76031	8	2478.29	2489.2	-0.170559
NSFL1C	Q9UNZ2	16	2724.77	2863.94	Q9UNZ2	16	2229.47	2268.26	-0.313321
MRPL39	Q9NYK5	10	2892.28	2692.79	Q9NYK5	10	2386.42	2786.04	-0.110725
PTGES2	Q9H7Z7	17	2880.01	2700.72	Q9H7Z7	17	2666.62	2730.16	-0.0483549
NDUFA4	O00483	10	2672.05	2896.49	O00483	10	2399.09	2425.1	-0.207015
TPT1	Q5W0H4	11	2824.86	2739.85	Q5W0H4	11	1687.89	1786.83	-0.679414
CAPRIN1	Q14444	10	2874.43	2678.86	Q14444	10	2284.13	2442.15	-0.232637
PLIN3	O60664	19	2747.49	2796.46	O60664	19	2321.15	2360.8	-0.243804
SFXN1	Q9H9B4	24	2399.83	3133.32	Q9H9B4	24	2880.56	2717.63	0.0168608
CRYZ	Q08257	14	2748.46	2784.05	Q08257	14	2217.97	2247.81	-0.309018
ILVBL	A1L0T0	18	2707.28	2798.27	A1L0T0	18	2886.41	2731.19	0.0290667
RPS2	P15880	11	2785.51	2718.18	P15880	11	2386.91	2634.95	-0.132179
SMCHD1	A6NHR9	11	2848.43	2654.9	A6NHR9	11	3192.81	3055.05	0.183058
POLDIP2	Q9Y2S7	9	2835.19	2645.35	Q9Y2S7	9	2059.85	2081.42	-0.404245
GPX1	P07203	11	2795.35	2683.06	P07203	11	1464.1	1527.27	-0.872949
PPA2	Q9H2U2	21	2961.64	2516.68	Q9H2U2	21	3748.71	3609.61	0.425643
CCDC47	Q96A33	17	2519.97	2950.62	Q96A33	17	2198	2239.6	-0.301915
GSTK1	Q9Y2Q3	9	2874.3	2583.21	Q9Y2Q3	9	4212.36	4040.09	0.596578
DDOST	P39656	16	2411.25	3035.48	P39656	16	4049.07	3802.1	0.527519
DNAJB11	Q9UBS4	17	2906.86	2536.06	Q9UBS4	17	2092.2	2246.58	-0.32709
ACTR1A	P61163	15	2764.01	2675.04	P61163	15	2774.17	2761.29	0.0253497
RBM4	Q9BWF3	9	2713.96	2721.81	Q9BWF3	9	3100.64	2965.69	0.15834
MCMBP	Q9BTE3	11	2751.25	2683.63	Q9BTE3	11	2814.8	2754.51	0.0352492
NUCKS1	Q9H1E3	8	2665.25	2759.04	Q9H1E3	8	1957.75	1941.21	-0.476343
NUCB1	Q02818	24	2860.34	2558.96	Q02818	24	3133.86	3151.5	0.21389
VDAC1	P21796	34	2616.17	2801.33	P21796	34	3422.73	3378.3	0.328125
UBE2N	P61088	9	2688.45	2728.4	P61088	9	2480.24	2646.25	-0.0794828
PPM1G	O15355	16	2747.36	2669.31	O15355	16	3203.91	3446.29	0.295991
ADSS2	P30520	17	2626.62	2788.34	P30520	17	2622.77	2502.86	-0.0792223
SERPINB6	P35237	14	2740.32	2671.12	P35237	14	1987.17	2223.99	-0.361796
NIT2	Q9NQR4	15	2699.14	2706.35	Q9NQR4	15	1762.51	1862.02	-0.576631
NSF	P46459	16	2654.56	2731.45	P46459	16	2554.97	2572.09	-0.0710876
RANGAP1	P46060	15	2689.3	2689.26	P46060	15	2288.8	2272.88	-0.237655
GGCT	O75223	10	2584.59	2791.88	O75223	10	1622.12	1648.99	-0.716878
IDH3G	P51553	14	2722.58	2641.06	P51553	14	2789.96	2798.68	0.0592823
MYO6	A0A0A0MRM8	19	2550.7	2812.3	A0A0A0MRM8	19	1455.43	1388.6	-0.915102
TIAL1	Q01085-2	9	2696.59	2665.3	Q01085-2	9	1914.4	1940.59	-0.476014
DCTN2	Q13561	17	2695.98	2651.75	Q13561	17	2788.69	2912.18	0.0922543
CLIC1	O00299	21	2683.35	2657.19	O00299	21	4830.03	4805.62	0.851398
CYC1	P08574	17	2595.52	2733.17	P08574	17	3698.93	3667.23	0.467131
VAPB	O95292	8	2417.81	2905.47	O95292	8	3201.28	2957.88	0.210421
H1-4	P10412	18	2593.09	2727.06	P10412	18	3491.51	3715	0.437832
ELOB	Q15370	10	2775.43	2543.98	Q15370	10	2420.23	2501.21	-0.112184
ADK	P55263	11	2592.73	2702.62	P55263	11	1620.76	1702.6	-0.672083
NUCB2	P80303	16	3057.85	2219.33	P80303	16	2780.41	2992.4	0.129503
CORO1B	Q9BR76	11	2645.33	2630.65	Q9BR76	11	2693.7	2602.8	0.00559986
C1QBP	Q07021	16	2723.43	2521.07	Q07021	16	2097.07	2122.71	-0.313639
DPYSL2	A0A1C7CYX9	26	2562.12	2656.42	A0A1C7CYX9	26	5032.87	4899.51	0.928492
RAD23B	P54727	22	2868.35	2343.33	P54727	22	2047.38	2024.92	-0.355903
G3BP1	Q13283	11	2609.49	2595.62	Q13283	11	2609.82	2731.81	0.0373494
VBP1	P61758	13	2647.88	2555.34	P61758	13	2853.77	2551.34	0.0549195
TMX2	Q9Y320	8	2204.14	2979.06	Q9Y320	8	2514.73	2346.11	-0.0926362
RNPEP	A6NKB8	17	2564.3	2604.88	A6NKB8	17	2694.67	2638.13	0.0449585
PIN4	Q9Y237	7	2544.99	2614.81	Q9Y237	7	1506.19	1468.41	-0.794618
HINT2	Q9BX68	15	2767.53	2376.26	Q9BX68	15	2088.69	2055.33	-0.311802
SMARCC2	Q8TAQ2	12	2596.01	2541.4	Q8TAQ2	12	3015.79	2864.1	0.194748
RNH1	P13489	15	2528.96	2607.93	P13489	15	3433.54	3406.44	0.413098
TIMM50	Q3ZCQ8	9	2537.22	2590.56	Q3ZCQ8	9	1547.59	1567.74	-0.718947
FKBP2	P26885	13	2575.36	2545.98	P26885	13	3008.77	2915.98	0.210232
ABHD11	Q8NFV4	15	2643.26	2474.77	Q8NFV4	15	2869.45	2901.08	0.173115
HMGCL	P35914	19	2600.14	2512.48	P35914	19	2906.28	2920.39	0.18861
GATD3B	A0A0B4J2D5	17	2581.07	2513.62	A0A0B4J2D5	17	2403.47	2356.08	-0.0981703
CHMP2A	O43633	16	2537.58	2533.19	O43633	16	2296.79	2330.3	-0.132102
WARS1	P23381	15	2523.37	2543.6	P23381	15	1800.22	1829.15	-0.481405
NDUFS2	O75306	11	2473.93	2583.69	O75306	11	3001.37	3111.75	0.273451
COPS2	P61201	13	2555.07	2500.55	P61201	13	2166.83	2267.23	-0.189261
CTSH	P09668	8	2574.99	2476.4	P09668	8	1765.14	1883.18	-0.469448
KHDRBS1	Q07666	20	2604.39	2443.08	Q07666	20	3098.99	3031.43	0.280423
ARHGDIA	P52565	10	2447.33	2599.06	P52565	10	2361.09	2385.25	-0.0884342
DNM1L	O00429	13	2540.74	2501.88	O00429	13	2022.93	1908.24	-0.359216
PRDX5	P30044	20	2567.34	2468.57	P30044	20	1713.31	1697.16	-0.562281
AP1M2	Q9Y6Q5-2	11	2592.73	2439.36	Q9Y6Q5-2	11	2734.42	2989.83	0.18593
GPD1L	Q8N335	9	2544.26	2471.34	Q8N335	9	2376.78	2398.29	-0.0709002
TBRG4	Q969Z0	10	2553.13	2453.68	Q969Z0	10	3242.98	3265.62	0.378456
LASP1	Q14847	20	2425.22	2534.15	Q14847	20	3627.32	3376.96	0.498082
NADK2	Q4G0N4	9	2585.56	2368.53	Q4G0N4	9	1304.91	1342.9	-0.903825
FAM136A	Q96C01	11	2478.79	2462.84	Q96C01	11	2221.29	2235.8	-0.148886
GNAI2	P04899	16	2479.64	2459.6	P04899	16	4663.92	4579.65	0.904164
TARDBP	A0A087WX29	9	2417.2	2511.81	A0A087WX29	9	2681.81	2572.81	0.0922882
ECPAS	J3KN16	19	2411.98	2513.72	J3KN16	19	1751.7	1749.54	-0.49246
CBX3	Q13185	12	2593.7	2330.83	Q13185	12	2535.09	2621.39	0.0664016
AKR1A1	P14550	18	2384.4	2521.07	P14550	18	1190.63	1200.53	-1.03668
CAPZA1	P52907	15	2428.13	2467.71	P52907	15	2347.94	2375.28	-0.0517854
DDT	J3KQ18	13	2303.14	2592.66	J3KQ18	13	1804.31	1733.73	-0.468596
RPS3A	D6RG13	8	2441.98	2444.61	D6RG13	8	1708.73	1651.35	-0.540331
NAP1L4	E9PNJ7	14	2416.47	2467.61	E9PNJ7	14	2698.77	2621.29	0.123352
PCNP	Q8WW12	15	2413.43	2469.81	Q8WW12	15	1942.55	1820.21	-0.376046
FAH	P16930	12	2402.38	2475.73	P16930	12	2481.12	2538.6	0.0412851
ESD	U3KQT1	11	2292.45	2585.41	U3KQT1	11	1707.66	1722.43	-0.508
PSMD7	P51665	11	2400.68	2472.58	P51665	11	2011.63	2058.41	-0.259845
CYCS	C9JFR7	15	2610.46	2259.9	C9JFR7	15	2351.45	2172.42	-0.106474
RTN3	O95197	11	2675.94	2179.53	O95197	11	2265.61	2547.74	-0.0125669
LTA4H	P09960	15	2458.74	2392.4	P09960	15	2367.91	2334.3	-0.0449841
GTF2F1	P35269	11	2439.79	2404.23	P35269	11	2074.08	2029.55	-0.239308
PPIH	C9JQD4	11	2409.06	2426.76	C9JQD4	11	2960.94	2829.59	0.259934
AP1G1	O43747	16	2463.85	2361.56	O43747	16	2883.48	2979.97	0.281099
PUF60	A0A0J9YYL3	15	2540.62	2272.22	A0A0J9YYL3	15	2250.51	2424.28	-0.0419842
SLC3A2	F5GZS6	15	2420.72	2379.6	F5GZS6	15	2977.4	2850.96	0.279957
RPS3	P23396	16	2388.05	2410.05	P23396	16	2725.65	3215.08	0.308178
FDFT1	P37268	18	2438.94	2350.11	P37268	18	5593.35	5429.41	1.20267
BTF3	P20290	16	2433.72	2341.99	P20290	16	1897.25	1923.65	-0.321805
ELAVL1	Q15717	10	2435.66	2333.98	Q15717	10	1950.74	1994.83	-0.273648
CSTF2	P33240	15	2361.32	2404.8	P33240	15	2135.65	2058.72	-0.184364
AK3	Q9UIJ7	12	2548.88	2216.57	Q9UIJ7	12	1282.31	1412.64	-0.822355
MTA2	O94776	10	2402.5	2351.06	O94776	10	2835.94	2744.75	0.231434
NME3	Q13232	10	2401.89	2344	Q13232	10	2449.07	2551.95	0.0755425
KPNA2	A0A7I2V3Z3	10	2231.22	2514.48	A0A7I2V3Z3	10	2389.73	2221.52	-0.0414639
VAPA	Q9P0L0	15	2141.33	2596.29	Q9P0L0	15	3083.69	2948.64	0.348553
ETFDH	B4DEQ0	10	2359.62	2376.36	B4DEQ0	10	1896.47	1918.72	-0.311909
GFM2	Q969S9	8	2454.61	2280.81	Q969S9	8	1956.1	1808.61	-0.330957
PPME1	Q9Y570	10	2356.95	2368.15	Q9Y570	10	1767.58	1776.66	-0.414868
SLC25A5	P05141	54	2272.28	2450.72	P05141	54	3056.12	2639.36	0.270115
SRM	P19623	12	2279.69	2426.38	P19623	12	1803.92	1881.12	-0.352842
EIF3H	A0A087WZK9	14	2461.29	2241.58	A0A087WZK9	14	1697.63	1951.79	-0.365875
TRNT1	Q96Q11	7	2357.07	2335.41	Q96Q11	7	1681.26	1662.65	-0.488815
PCBD1	P61457	6	2378.45	2310.49	P61457	6	2055.47	2073.61	-0.183443
ADH5	P11766	12	2326.09	2359.94	P11766	12	2499.92	2637.31	0.132623
MRPL12	P52815	14	2263.9	2409.67	P52815	14	2125.42	2207.96	-0.109033
CDC42	P60953	17	2252.12	2396.79	P60953	17	2676.84	2495.36	0.153888
CSTF3	Q12996	13	2329.5	2313.26	Q12996	13	2521.94	2398.7	0.0838644
JPT2	Q9H910	14	2278.23	2355.07	Q9H910	14	1786.09	1646.21	-0.432865
ATP2B1	P20020	16	2332.65	2300.09	P20020	16	2510.54	2478	0.106751
TXNDC12	O95881	13	2365.94	2265.73	O95881	13	2098.34	2216.38	-0.102264
TPP2	A0A494C1B8	12	2284.55	2335.31	A0A494C1B8	12	2433.87	2452.73	0.0809803
VDAC2	P45880	29	2266.33	2347.82	P45880	29	4481.74	4115.28	0.897771
WDR82	Q6UXN9	9	2400.32	2205.11	Q6UXN9	9	2659.6	2650.36	0.205365
SUMO1	P63165	7	2420.24	2181.63	P63165	7	2326.89	2257.78	-0.00540035
RAP1B	P61224	14	2157.13	2442.8	P61224	14	2739.98	2913.61	0.297558
NDUFV1	G3V0I5	16	2346.62	2251.22	G3V0I5	16	2503.14	2521.55	0.128077
COX4I1	P13073	22	2052.66	2539.97	P13073	22	3197.48	2876.64	0.403356
ATL3	Q6DD88	13	2306.66	2281.19	Q6DD88	13	3440.66	3218.16	0.537448
GLRX3	O76003	8	2387.44	2198.05	O76003	8	1754.23	1855.24	-0.345288
TMEM205	Q6UW68	12	2129.92	2453.87	Q6UW68	12	2856.3	2728.21	0.284893
SAE1	Q9UBE0	11	2326.34	2252.94	Q9UBE0	11	3027.57	2919.67	0.377104
SET	Q01105	11	2450.48	2124.17	Q01105	11	1999.26	2199.54	-0.123686
PSMA5	P28066	16	2375.41	2198.91	P28066	16	2009.39	2001.92	-0.189487
UFL1	O94874	20	2237.54	2331.21	O94874	20	2909.2	2719.79	0.301078
MARS2	Q96GW9	14	2340.79	2224.97	Q96GW9	14	2273.12	2309.44	0.00529887
PSMD14	O00487	10	2239.48	2310.11	O00487	10	1632.35	1737.22	-0.433174
DNAJC3	Q13217	11	2392.18	2138.29	Q13217	11	2835.65	3037.18	0.374394
BLVRA	P53004	10	2210.21	2316.03	P53004	10	2407.66	2293.11	0.0545846
XPNPEP3	Q9NQH7	10	2510.01	2011.43	Q9NQH7	10	1555.1	1839.73	-0.413445
RPL10A	P62906	5	2400.44	2114.24	P62906	5	1277.73	1261.96	-0.829974
RAB5C	P51148	31	2142.31	2371.97	P51148	31	2233.95	2151.37	-0.0418126
RMDN1	Q96DB5	8	2318.08	2190.22	Q96DB5	8	2208.62	2118.09	-0.0593137
DNAJC7	K7EIH8	7	2219.2	2283.67	K7EIH8	7	1504.24	1436.37	-0.614731
VAT1	Q99536	11	2214.46	2288.35	Q99536	11	1711.66	1740.71	-0.383239
NHERF1	O14745	12	2270.22	2196.14	O14745	12	1419.77	1456.09	-0.635105
NOMO2	Q5JPE7	12	2210.09	2239.19	Q5JPE7	12	1963.4	2137.81	-0.117521
EIF4E	D6RBW1	4	2179.11	2269.07	D6RBW1	4	1630.11	1640.77	-0.443535
DCPS	Q96C86	16	2312.98	2129.7	Q96C86	16	2336.83	2327.93	0.0703747
DHRS1	Q96LJ7	11	2226.37	2213.42	Q96LJ7	11	1936.81	1975.93	-0.182312
GET3	O43681	14	2253.45	2185.45	O43681	14	2235.9	2282.33	0.025554
NTPCR	Q9BSD7	9	2071.37	2363.38	Q9BSD7	9	1801	1800.18	-0.300381
LRRC47	Q8N1G4	11	2139.88	2278.71	Q8N1G4	11	1894.72	1995.03	-0.183906
ACADS	E9PE82	12	2273.74	2135.62	E9PE82	12	1659.24	1696.13	-0.394095
SNU13	A0A3B3IUA2	9	2227.58	2177.05	A0A3B3IUA2	9	2552.34	2526.58	0.205501
PEDS1-UBE2V1	I3L0A0	7	2142.18	2260.19	I3L0A0	7	1816.88	1769.88	-0.295601
RRBP1	Q9P2E9	17	2052.17	2345.05	Q9P2E9	17	1396.29	1463.07	-0.620897
MTAP	Q13126	11	2185.79	2209.98	Q13126	11	2003.35	1988.87	-0.138927
HDHD5	Q9BXW7	11	2252.85	2139.15	Q9BXW7	11	2375.31	2367.38	0.110828
CAPN1	P07384	9	2096.75	2293.03	P07384	9	2065.31	2000.17	-0.110723
GFPT1	Q06210	18	2130.16	2236.61	Q06210	18	2165.27	2142.63	-0.0195813
CCDC51	Q96ER9	15	1994.35	2363.28	Q96ER9	15	2164.49	2132.98	-0.0200578
TIMM8B	G3XAN8	8	2357.44	1998.93	G3XAN8	8	1002.7	1074.6	-1.06841
AKR7A2	O43488	13	2196.73	2152.52	O43488	13	2494.37	2452.01	0.185609
RPSA	P08865	14	2143.76	2199.96	P08865	14	2596.66	3043.65	0.376844
DUT	P33316	21	2117.65	2206.07	P33316	21	3453.71	3470.95	0.679472
MCTS1	Q9ULC4	13	2095.66	2222.2	Q9ULC4	13	1837.24	1807.06	-0.244673
SMU1	Q2TAY7	15	2238.27	2077.49	Q2TAY7	15	2587.12	2938.37	0.356487
UBE2E1	C9J2P0	3	2215.43	2095.05	C9J2P0	3	1103.43	1095.87	-0.970806
FTO	Q9C0B1	15	2187.74	2115.77	Q9C0B1	15	1805.28	1816.72	-0.248724
SCAMP1	O15126	8	2166.96	2134.09	O15126	8	1980.26	1989.49	-0.115646
PAPSS1	O43252	12	2209.72	2083.98	O43252	12	2075.64	2231.48	0.00450106
FAM98B	Q52LJ0-1	8	2152.75	2133.9	Q52LJ0-1	8	1985.71	1973.05	-0.114802
MYDGF	Q969H8	9	2292.81	1993.77	Q969H8	9	2046.41	2281.3	0.0137746
ATP6V1E1	P36543	8	2157.25	2127.41	P36543	8	2497.58	2417.91	0.198156
YES1	J3QRU1	8	2127.49	2155.95	J3QRU1	8	1898.71	1910.7	-0.169199
GSTO1	P78417	10	2135.87	2144.88	P78417	10	1970.9	1967.51	-0.120249
PLBD2	Q8NHP8	9	2132.59	2143.45	Q8NHP8	9	1684.87	1676.72	-0.347132
ACOT7	O00154	17	2135.14	2134.67	O00154	17	1954.83	2067.65	-0.086084
MTHFD2	A0A7I2V2U6	8	2167.21	2096.39	A0A7I2V2U6	8	2850.16	2737.77	0.390243
NAXE	Q8NCW5	22	2172.19	2090.09	Q8NCW5	22	2228.79	2239.19	0.0679969
SBDS	Q9Y3A5	8	2100.4	2147.46	Q9Y3A5	8	2430.85	2382.68	0.18036
PLS3	A0A0A0MSQ0	19	2111.69	2133.23	A0A0A0MSQ0	19	2807.88	2715.89	0.379913
CARS1	B4DKY1	10	2022.05	2220.96	B4DKY1	10	1479.2	1491.94	-0.514071
KTN1	Q86UP2	17	2150.32	2086.27	Q86UP2	17	1709.71	1648.27	-0.335313
PYCR3	Q53H96	7	2080.96	2150.89	Q53H96	7	1279.09	1283.01	-0.723961
SDF2L1	Q9HCN8	13	2145.1	2084.65	Q9HCN8	13	2627.16	2646.97	0.31836
PSMD8	P48556	8	2198.43	2031.1	P48556	8	1702.79	1805.63	-0.269674
USP14	P54578	10	2138.05	2074.82	P54578	10	1631.77	1658.95	-0.356401
GNB2	P62879	22	2103.43	2105.65	P62879	22	3293.06	3735.44	0.73971
TPP1	O14773	10	2163.68	2043.03	O14773	10	1952.78	1964.22	-0.102944
HSD17B8	Q92506	16	2165.63	2030.62	Q92506	16	2226.45	2249.87	0.0932128
NDUFB10	O96000	8	2043.79	2139.82	O96000	8	2574.35	2518.47	0.283717
PDCD5	O14737	12	2028	2154.9	O14737	12	1805.38	1739.99	-0.238567
HACL1	Q9UJ83	10	2112.67	2044.27	Q9UJ83	10	1951.32	1869.21	-0.121748
VPS29	F8VXU5	7	2034.32	2115.57	F8VXU5	7	1677.66	1672.61	-0.308797
AP2B1	P63010	28	2156.4	1989.76	P63010	28	2037.64	2098.57	-0.00346666
AIMP2	Q13155	9	2239.36	1902.33	Q13155	9	2007.05	2205.6	0.0245076
BROX	Q5VW32	5	2006.86	2131.42	Q5VW32	5	1834.12	1846.4	-0.169121
ATXN2L	Q8WWM7	14	2046.95	2084.74	Q8WWM7	14	2382.33	2344.88	0.194256
PHF5A	Q7RTV0	11	2098.94	2012.01	Q7RTV0	11	2092.98	1997.81	-0.00709275
ISOC2	Q96AB3	13	2141.33	1969.05	Q96AB3	13	1935.73	1933.71	-0.0871463
GBA	A0A0G2JLB3	21	2072.58	2037.78	A0A0G2JLB3	21	2308.09	2288.59	0.161329
SNX1	Q13596	7	2062.25	2045.13	Q13596	7	1761.44	1773.37	-0.216585
USO1	O60763	15	2172.55	1894.5	O60763	15	2125.62	2170.68	0.0791079
PDLIM5	Q96HC4	8	1959.73	2095.72	Q96HC4	8	847.596	857.157	-1.2503
PTGR1	Q14914	14	2025.57	2023.75	Q14914	14	1953.95	1969.35	-0.0456082
ADPRS	Q9NX46	8	2029.7	2018.69	Q9NX46	8	1439.74	1467.39	-0.477751
EWSR1	B0QYK0	19	2163.08	1882	B0QYK0	19	2458.61	2182.18	0.198206
EPCAM	P16422	13	1980.5	2061.64	P16422	13	2012.02	2059.02	0.010277
CNPY2	Q9Y2B0	10	2108.54	1932.49	Q9Y2B0	10	1233.89	1286.2	-0.681251
QSOX2	Q6ZRP7	10	2118.01	1911.68	Q6ZRP7	10	2138.18	2129.69	0.082848
PRKCD	Q05655	13	2011.11	2015.73	Q05655	13	1136.07	1196.32	-0.787839
CCAR1	Q8IX12	11	2068.81	1956.07	Q8IX12	11	2134.48	1986.92	0.0341874
HEBP2	Q9Y5Z4	11	2016.58	1988.24	Q9Y5Z4	11	1474.91	1503.34	-0.427271
CBR4	Q8N4T8	8	2035.29	1961.99	Q8N4T8	8	2298.93	2216.8	0.175942
BSG	A0A7P0TA85	14	2049.74	1945.28	A0A7P0TA85	14	2095.32	2017.12	0.0417874
NAPA	P54920	15	1971.51	2022.98	P54920	15	2786.93	2718.25	0.462777
S100A11	P31949	9	2045.49	1948.34	P31949	9	2059.85	2118.29	0.06509
RAB14	P61106	13	1928.51	2056.39	P61106	13	2483.26	2408.46	0.295797
ABHD14A-ACY1	A0A1B0GW23	12	2020.71	1948.34	A0A1B0GW23	12	1543.4	1567.84	-0.351301
ME1	P48163	8	1950.74	2018.02	P48163	8	940.247	1062.79	-0.986498
RPN2	P04844	16	1740.96	2227.35	P04844	16	2981.69	2719.17	0.522655
CLUH	A0A494C0R8	16	1962.52	2003.7	A0A494C0R8	16	1557.73	1678.77	-0.293333
PRPF4	O43172	9	2067.96	1891.16	O43172	9	2293.77	2331.63	0.224397
JPT1	Q9UK76	8	1979.29	1971.25	Q9UK76	8	998.507	948.881	-1.02051
IMMT	B9A067	17	1841.78	2104.12	B9A067	17	2749.33	2682.61	0.461112
PSMC1	P62191	21	1969.21	1974.68	P62191	21	1795.83	1916.87	-0.0871505
NCLN	Q969V3	13	1841.54	2100.49	Q969V3	13	1903.49	1936.18	-0.0379588
DDX5	P17844	16	2129.92	1810.21	P17844	16	1796.81	2123.84	-0.00715208
CPD	O75976	10	1987.18	1951.39	O75976	10	1871.04	1812	-0.0967773
SLC25A10	Q9UBX3	9	1863.89	2068.04	Q9UBX3	9	1541.07	1459.27	-0.390111
SKP1	E5RJR5	10	1988.88	1939.46	E5RJR5	10	1588.9	1769.98	-0.225938
RAB10	P61026	12	1981.35	1945.28	P61026	12	2521.26	2422.84	0.332414
LMAN1	P49257	13	1744.84	2170.65	P49257	13	1328.97	1550.59	-0.443348
PGM1	P36871	15	1966.65	1928.67	P36871	15	2323.87	2240.83	0.228777
GLOD4	Q9HC38-2	14	1906.16	1982.89	Q9HC38-2	14	1782.97	1762.59	-0.133405
NACA	H0YHX9	17	2041.73	1845.53	H0YHX9	17	1441.79	1605.74	-0.351111
ATP6V0D1	F5GYQ1	16	2002.37	1884.76	F5GYQ1	16	1802.55	1886.87	-0.0753087
KIF5B	P33176	13	1999.82	1884.48	P33176	13	2087.81	2134.62	0.120423
LMNA	A0A6Q8PFJ0	19	2068.94	1811.93	A0A6Q8PFJ0	19	2350.67	2302.97	0.26198
COPS5	Q92905	16	1883.2	1977.16	Q92905	16	2056.74	2078.23	0.099138
AMACR	V9GZ45	5	1834.98	2020.79	V9GZ45	5	835.418	860.238	-1.18517
BOLA2	Q9H3K6	6	2056.3	1799.05	Q9H3K6	6	2205.11	2223.06	0.199851
CPSF7	Q8N684	10	2047.07	1804.1	Q8N684	10	2232.2	2287.15	0.230818
H4C1	P62805	6	1900.21	1936.6	P62805	6	2399.87	2287.15	0.288766
PGLS	O95336	12	1899.97	1931.92	O95336	12	2632.22	2536.14	0.431652
MMAB	Q96EY8	9	1911.26	1918.75	Q96EY8	9	1782.68	1695.93	-0.138838
TTLL12	Q14166	7	1910.66	1906.81	Q14166	7	1024.91	1071.42	-0.864751
IPO7	O95373	14	1903.61	1911.3	O95373	14	1788.91	1864.07	-0.0625729
FOXRED1	Q96CU9	11	1894.74	1913.31	Q96CU9	11	2428.8	2407.23	0.344771
SAFB	Q15424	11	1989.98	1807.45	Q15424	11	1749.46	2057.07	0.00345602
HAT1	O14929	8	1957.42	1830.55	O14929	8	1797.59	1927.14	-0.0242907
EPHB3	P54753	28	1846.27	1933.54	P54753	28	9162.03	8691.95	2.23986
EXOSC6	Q5RKV6	9	1948.19	1827.78	Q5RKV6	9	2034.23	1933.3	0.0713953
MRRF	Q96E11	9	1912.6	1861	Q96E11	9	1483.1	1595.78	-0.293535
POLD1	M0R2B7	14	1897.29	1869.4	M0R2B7	14	2473.32	2547.33	0.414579
SERBP1	Q8NC51	19	1926.2	1822.34	Q8NC51	19	1616.38	1811.38	-0.129065
CHID1	Q9BWS9	12	1881.5	1857.65	Q9BWS9	12	1614.82	1558.08	-0.236911
GSTZ1	O43708	7	1874.46	1859.85	O43708	7	741.695	850.069	-1.23021
NDUFV3	P56181-2	10	1889.15	1837.7	P56181-2	10	2013.19	1912.96	0.0751551
UCHL3	P15374	7	1889.52	1829.21	P15374	7	1300.91	1385.83	-0.46895
HPRT1	P00492	18	1859.64	1856.89	P00492	18	2788.4	2838.22	0.598312
GOLM1	Q8NBJ4	9	1790.64	1919.8	Q8NBJ4	9	1521	1516.48	-0.288714
XPNPEP1	Q9NQW7	18	1865.1	1844.86	Q9NQW7	18	1420.26	1390.04	-0.400682
NAPG	Q99747	10	1813.23	1896.03	Q99747	10	1487.38	1460.81	-0.331299
TSFM	P43897	10	1927.18	1778.24	P43897	10	1967.79	1929.4	0.0727985
HMBS	F5GY90	12	1850.53	1854.7	F5GY90	12	1546.52	1453.83	-0.304429
TPR	P12270	20	1993.99	1696.72	P12270	20	2547.17	2645.53	0.492589
RPL23	P62829	5	1787.12	1900.8	P62829	5	1778.88	1805.73	-0.0409905
ENSA	A6NMQ3	9	1928.63	1758.67	A6NMQ3	9	2853.28	2439.38	0.521427
TMEM33	P57088	10	1743.75	1933.35	P57088	10	1529.57	1443.97	-0.306389
RANBP3	Q9H6Z4	8	1897.78	1774.04	Q9H6Z4	8	1624.17	1645.19	-0.167487
TPD52	P55327-3	11	1912.48	1754.75	P55327-3	11	1074.3	1095.66	-0.75702
CISD2	Q8N5K1	11	1751.89	1914.45	Q8N5K1	11	2244.28	2158.04	0.263923
NAE1	Q13564	8	1844.57	1819.57	Q13564	8	1398.44	1390.76	-0.393626
ATP5F1D	P30049	12	1871.78	1792.27	P30049	12	1723.35	1905.67	-0.0138604
GMDS	O60547	11	1839.11	1819.19	O60547	11	1577.7	1610.98	-0.198212
ARPC4	P59998	13	1842.14	1814.7	P59998	13	1844.35	1861.2	0.0190865
LRPAP1	P30533	14	1929.85	1724.88	P30533	14	1655.25	1603.79	-0.165316
SDSL	Q96GA7	9	1820.28	1832.74	Q96GA7	9	1802.75	1837.67	-0.00498369
NDRG1	A0A7I2ST14	8	1887.82	1755.71	A0A7I2ST14	8	635.794	723.73	-1.42223
NUP155	O75694	7	1756.38	1885.53	O75694	7	1724.71	1756.73	-0.0650093
MAP2K2	P36507	7	1706.82	1933.73	P36507	7	1394.34	1276.13	-0.447062
ABCC1	I3L4X2	12	1898.27	1735.28	I3L4X2	12	1178.06	1174.55	-0.627118
CUL5	Q93034	10	1839.11	1781.48	Q93034	10	1609.36	1656.9	-0.148587
NAA50	E7EQ69	8	1800.97	1819.47	E7EQ69	8	1589	1571.74	-0.1959
PPP1R7	Q15435	10	1787.85	1831.31	Q15435	10	2004.71	2025.64	0.155253
MPI	P34949	7	1748.25	1869.97	P34949	7	815.251	862.806	-1.10849
SNX12	A0A087X0R6	4	1736.22	1877.7	A0A087X0R6	4	1685.35	1548.02	-0.160526
HNRNPA0	Q13151	10	1730.02	1880.47	Q13151	10	1286.49	1364.98	-0.445401
CYB5A	P00167	10	1795.5	1814.51	P00167	10	1042.84	1106.96	-0.747803
MOGS	Q13724	8	1752.86	1851.26	Q13724	8	2433.48	2361.32	0.411821
PC	P11498	10	1818.82	1777.28	P11498	10	1369.99	1414.28	-0.369135
TIMMDC1	Q9NPL8	7	1633.7	1960.75	Q9NPL8	7	1138.21	1211.93	-0.613016
ACTN1	A0A804HII9	38	1829.39	1762.77	A0A804HII9	38	1583.54	1651.45	-0.151089
TWF1	Q12792	5	1795.01	1795.7	Q12792	5	1510.08	1525.42	-0.242335
ALDH2	P05091	5	1856.36	1728.69	P05091	5	921.444	907.179	-0.971236
MMUT	P22033	17	1849.55	1733.75	P22033	17	2973.6	2996.2	0.73639
SDF4	A0A5F9UP49	9	1983.9	1599.07	A0A5F9UP49	9	1541.75	1833.98	-0.0859592
PFDN5	Q99471	8	1876.89	1690.99	Q99471	8	1686.81	1700.75	-0.0748154
RPS10	P46783	8	1838.26	1729.17	P46783	8	1912.06	2043.82	0.149115
CTSB	P07858	9	1886.48	1678.77	P07858	9	1123.5	1108.91	-0.6754
ETF1	P62495	10	1773.39	1791.5	P62495	10	1212.84	1273.05	-0.520096
NCKAP1	Q9Y2A7	8	1782.62	1776.9	Q9Y2A7	8	2174.91	2108.12	0.26695
CISD1	Q9NZ45	11	1679.49	1878.94	Q9NZ45	11	2780.89	2664.63	0.61383
CPNE3	O75131	8	1783.47	1769.74	O75131	8	1352.45	1192.83	-0.4813
SSR4	P51571	10	1617.05	1935.26	P51571	10	1909.33	1841.17	0.078323
MIF	P14174	9	1632.24	1901.76	P14174	9	1125.26	1193.75	-0.60779
ATXN10	Q9UBB4	6	1789.55	1742.54	Q9UBB4	6	1459.52	1477.86	-0.265987
G3BP2	Q9UN86	5	1694.55	1831.5	Q9UN86	5	1737.57	1753.55	-0.0143639
NFS1	Q9Y697	12	1820.4	1701.49	Q9Y697	12	1703.47	1777.07	-0.0170369
PPID	Q08752	8	1712.78	1795.8	Q08752	8	1159.36	1150.92	-0.602819
FBXO22	Q8NEZ5	10	1795.38	1709.22	Q8NEZ5	10	1455.04	1454.34	-0.268537
NAA15	Q9BXJ9	15	1739.38	1762.3	Q9BXJ9	15	1601.18	1687.71	-0.0904449
CUL3	Q13618	13	1820.77	1679.63	Q13618	13	1898.71	1930.32	0.129463
MSN	P26038	26	1746.18	1750.27	P26038	26	845.648	868.044	-1.02878
TECR	Q9NZ01	10	1489.39	2003.03	Q9NZ01	10	3157.34	2822.09	0.775783
HDLBP	Q00341	6	1752.38	1737.09	Q00341	6	1419.48	1533.64	-0.240769
UBE2K	P61086	9	1774.36	1714.19	P61086	9	1471.89	1493.89	-0.234215
RANBP1	P43487	8	1690.79	1794.27	P43487	8	2071.93	1909.57	0.192131
MTARC1	Q5VT66	9	1606.36	1876.84	Q5VT66	9	772.482	762.556	-1.18214
DCTPP1	Q9H773	13	1771.45	1704.26	Q9H773	13	1892.48	1908.03	0.128888
SMAP	O00193	10	1752.38	1715.43	O00193	10	1752.58	1675.08	-0.0168012
NDUFAF2	Q8N183	6	1754.56	1695.95	Q8N183	6	1529.67	1574.42	-0.152645
SYNGR2	O43760	4	1822.95	1624.36	O43760	4	1051.21	1122.88	-0.665058
OSBP	P22059	13	1726.14	1715.62	P22059	13	1619.98	1578.73	-0.105654
SNRPB2	P08579	11	1845.3	1581.6	P08579	11	1536	1560.34	-0.146339
PDCD6IP	Q8WUM4	12	1728.81	1695.48	Q8WUM4	12	1408.76	1359.84	-0.306643
MTCH2	Q9Y6C9	7	1530.57	1893.26	Q9Y6C9	7	2322.41	2063.54	0.357283
HAGH	Q16775	11	1776.43	1646.32	Q16775	11	1613.45	1629.68	-0.0777673
TXNDC17	Q9BRA2	10	1645.72	1752.37	Q9BRA2	10	1242.26	1234.84	-0.45607
CYP51A1	Q16850	6	1556.68	1818.9	Q16850	6	3057.68	2884.75	0.815916
STX3	A0A0J9YW33	6	1731.85	1639.92	A0A0J9YW33	6	1595.53	1547.5	-0.101349
RER1	O15258	11	1676.09	1693.57	O15258	11	1982.99	1934.84	0.217452
ELOC	Q15369	8	1716.42	1643.45	Q15369	8	1795.34	1783.34	0.0910219
SUMF2	Q8NBJ7	17	1726.62	1633.05	Q8NBJ7	17	4324.3	4130.89	1.33152
PFDN2	Q9UHV9	11	1745.82	1612.14	Q9UHV9	11	1611.7	1697.16	-0.0212513
TMEM109	Q9BVC6	11	1576.36	1780.05	Q9BVC6	11	1045.86	1033.62	-0.690699
LGALS1	P09382	14	1629.81	1724.69	P09382	14	6277.67	6630.97	1.94417
EIF3D	O15371	5	1872.63	1474.97	O15371	5	1107.33	1641.28	-0.284427
SGTA	A0A7I2V2U2	8	1688.24	1659.11	A0A7I2V2U2	8	1184.3	1206.49	-0.485532
XPO7	E7ESC6	14	1640.98	1704.83	E7ESC6	14	2066.67	2053.68	0.300411
UBA6	A0AVT1	10	1599.08	1744.16	A0AVT1	10	1630.31	1527.78	-0.0821924
PTPN11	Q06124	7	1662	1680.49	Q06124	7	1416.17	1376.48	-0.259288
CCDC124	Q96CT7	11	1691.4	1650.42	Q96CT7	11	1783.56	1771.63	0.0892915
ADSL	A0A7P0T9A7	9	1707.92	1627.51	A0A7P0T9A7	9	1281.82	1468	-0.278534
MLEC	Q14165	6	1514.77	1811.74	Q14165	6	1434.97	1451.47	-0.204722
PDCD6	O75340	8	1674.88	1650.71	O75340	8	1655.05	1477.66	-0.0861958
SEC23A	F5H365	13	1656.65	1665.22	F5H365	13	1519.34	1549.56	-0.114275
SRPRB	Q9Y5M8	11	1602.48	1704.54	Q9Y5M8	11	2306.44	2206.93	0.448672
CPSF6	Q16630	11	1669.05	1636.2	Q16630	11	1951.81	2214.64	0.334061
CISD3	P0C7P0	2	1591.42	1706.64	P0C7P0	2	1011.66	1027.56	-0.693604
RPL5	P46777	9	1747.27	1534.44	P46777	9	2058.49	2634.23	0.515973
RNASET2	D6RHI9	8	1708.28	1572.24	D6RHI9	8	772.676	785.051	-1.07448
LMAN2	Q12907	12	1576.48	1703.11	Q12907	12	1804.21	1780.05	0.128158
NDUFS3	O75489	11	1551.34	1718.58	O75489	11	1973.53	2066.11	0.304977
TPX2	Q9ULW0	12	1701.36	1565.47	Q9ULW0	12	2311.7	2094.98	0.431801
CARS2	Q9HA77	10	1667.22	1588.66	Q9HA77	10	1842.01	1903.82	0.202237
NDUFV2	E7EPT4	13	1648.39	1586.66	E7EPT4	13	1756.67	1776.25	0.127071
RPS16	P62249	5	1571.26	1661.02	P62249	5	1260.39	1283.32	-0.345618
MBOAT7	Q96N66	6	1468.98	1762.2	Q96N66	6	1769.33	1774.71	0.133336
GPT2	Q8TD30	9	1618.03	1611.95	Q8TD30	9	937.422	950.833	-0.774472
LSM7	Q9UK45	3	1693.7	1532.82	Q9UK45	3	1466.83	1623.92	-0.062023
FAHD1	Q6P587	19	1698.44	1525.76	Q6P587	19	1191.7	1247.58	-0.402487
TMED9	Q9BVK6	11	1341.43	1878.56	Q9BVK6	11	1688.86	1740.71	0.0909714
UMPS	P11172	15	1563.61	1653.48	P11172	15	1664.7	1640.77	0.0391016
KDM1A	R4GMQ1	14	1668.07	1546.66	R4GMQ1	14	1422.31	1333.04	-0.222469
ATP5F1EP2	Q5VTU8	4	1609.04	1605.08	Q5VTU8	4	1778.88	1590.34	0.0679905
SEC22B	O75396	12	1410.19	1803.63	O75396	12	1917.13	1747.8	0.189498
PDS5A	Q29RF7	9	1645.11	1568.62	Q29RF7	9	2064.33	1994.31	0.33675
RAB21	Q9UL25	14	1560.2	1652.24	Q9UL25	14	2816.36	2728.73	0.78754
MARCKS	P29966	13	1696.98	1508.38	P29966	13	3221.64	3151.81	0.991585
ACAT2	Q9BWD1	11	1611.47	1589.52	Q9BWD1	11	1802.36	1797.62	0.16947
RTRAF	Q9Y224	7	1685.32	1515.45	Q9Y224	7	1991.95	1748.83	0.224918
MIX23	C9JQ41	13	1867.9	1327.02	C9JQ41	13	1045.27	1091.14	-0.580588
TCERG1	A0A7P0T8N8	11	1536.52	1657.87	A0A7P0T8N8	11	1546.42	1414.8	-0.109346
MAGOH	P61326	7	1596.77	1595.34	P61326	7	1181.37	1167.97	-0.442252
PDAP1	Q13442	11	1554.13	1636.01	Q13442	11	1642.97	1665.93	0.0527355
GNPNAT1	Q96EK6	9	1569.44	1616.44	Q96EK6	9	1304.13	1088.37	-0.413173
EIF3F	H0YDT6	8	1663.34	1518.79	H0YDT6	8	969.475	1152.05	-0.584888
TXNL1	K7ER96	5	1620.58	1560.03	K7ER96	5	1020.53	1162.22	-0.543156
RPS5	M0R0F0	16	1587.05	1585.8	M0R0F0	16	1367.55	1622.38	-0.0856642
C8orf82	H0YF29	7	1638.68	1530.43	H0YF29	7	1794.37	1763.72	0.167025
ATP6V0A1	Q93050-1	20	1568.47	1599.35	Q93050-1	20	2349.3	2362.55	0.572804
ERI3	O43414	3	1528.86	1637.82	O43414	3	1149.71	1088.78	-0.500448
MRPL46	Q9H2W6	7	1673.78	1488.62	Q9H2W6	7	1463.52	1591.36	-0.0499078
RPLP2	P05387	11	1681.31	1479.65	P05387	11	1032.8	1099.56	-0.567911
TOX4	O94842	7	1594.34	1548.19	O94842	7	1746.05	1666.14	0.118772
EIF6	P56537	10	1607.94	1529.67	P56537	10	1236.71	1216.35	-0.355084
PRDX4	Q13162	19	1716.66	1420.47	Q13162	19	1455.04	1586.12	-0.0448224
VTA1	A0A087WY55	4	1549.15	1581.31	A0A087WY55	4	1171.53	1180.3	-0.412591
WDR5	P61964	10	1545.99	1584.46	P61964	10	1601.37	1543.5	0.00662845
SLC2A1	P11166	5	1626.89	1502.66	P11166	5	1003.77	1098.13	-0.574265
H2BC21	Q16778	6	1708.89	1419.04	Q16778	6	2450.82	2224.81	0.579953
FLII	Q13045	6	1510.04	1614.91	Q13045	6	988.96	1102.23	-0.579505
SRPRA	P08240	10	1499.1	1625.22	P08240	10	2226.55	2099.49	0.469503
STEAP1	Q9UHE8	6	1540.28	1556.02	Q9UHE8	6	1296.63	1296.37	-0.255927
POR	P16435	6	1415.65	1680.49	P16435	6	1857.4	1797.1	0.239205
ACOT13	Q9NPJ3	9	1586.81	1498.93	Q9NPJ3	9	1372.42	1425.79	-0.141113
MRPS28	Q9Y2Q9	5	1556.2	1525.09	Q9Y2Q9	5	1335.11	1300.78	-0.22524
LYPLA1	E5RGR0	4	1611.59	1469.34	E5RGR0	4	996.753	986.988	-0.635142
AP2A2	A0A0G2JS82	16	1523.28	1552.77	A0A0G2JS82	16	1227.85	1221.08	-0.328932
DHX36	Q9H2U1	11	1580.73	1485.38	Q9H2U1	11	1470.92	1633.17	0.0177588
TACO1	A0A804HJB7	6	1564.94	1499.22	A0A804HJB7	6	1442.57	1386.96	-0.11493
CLPB	Q9H078	7	1516.84	1546.85	Q9H078	7	1658.76	1866.13	0.202304
TIMM13	Q9Y5L4	11	1539.19	1519.17	Q9Y5L4	11	920.47	910.363	-0.740258
PITPNA	Q00169	7	1495.22	1561.65	Q00169	7	1487.68	1541.85	-0.0129577
DRG1	Q9Y295	9	1537.61	1516.5	Q9Y295	9	1280.94	1288.77	-0.249148
CTSZ	A0A7P0TB41	3	1590.57	1445.96	A0A7P0TB41	3	929.336	994.281	-0.658602
ISOC1	Q96CN7	7	1471.04	1565.08	Q96CN7	7	1901.93	1849.08	0.305044
POLR2E	A0A087WVZ9	6	1546.11	1486.24	A0A087WVZ9	6	1396.29	1509.19	-0.0616588
DDX39A	O00148	25	1485.62	1544.37	O00148	25	1769.92	1961.14	0.30027
CYRIB	Q9NUQ9	16	1500.32	1527.95	Q9NUQ9	16	1306.17	1301.5	-0.215729
ARFIP2	P53365	3	1513.68	1513.25	P53365	3	1270.13	1244.6	-0.267456
ARL8B	Q9NVJ2	9	1519.63	1503.42	Q9NVJ2	9	1217.32	1190.67	-0.328174
FUCA1	P04066	6	1518.05	1502.27	P04066	6	1536.78	1497.28	0.00654219
IBA57	Q5T440	9	1577.82	1442.04	Q5T440	9	1392.01	1441.09	-0.092102
DHODH	Q02127	10	1541.01	1477.27	Q02127	10	1347.09	1359.84	-0.157064
FLOT2	Q14254	14	1459.02	1555.25	Q14254	14	2400.45	2551.54	0.716201
PPP5C	H0YDU8	9	1460.48	1547.43	H0YDU8	9	1515.54	1525.63	0.015868
PYM1	Q9BRP8	6	1473.23	1532.63	Q9BRP8	6	1068.36	964.699	-0.564125
LGMN	Q99538	5	1418.08	1587.13	Q99538	5	915.793	919.402	-0.711535
ISCU	Q9H1K1	8	1534.09	1466.77	Q9H1K1	8	1509.89	1536.41	0.0216856
DNASE2	O00115	9	1590.82	1409.4	O00115	9	1513.4	1453.31	-0.0162001
DPM1	H0Y368	10	1520.12	1476.98	H0Y368	10	1554.12	1519.67	0.0364521
FTH1	G3V1D1	6	1645.48	1350.41	G3V1D1	6	646.122	746.533	-1.10515
FKBP8	Q14318	12	1477.85	1516.5	Q14318	12	1907.68	2017.53	0.390528
CSRP1	P21291	12	1460.96	1529.48	P21291	12	1054.23	1029.51	-0.521178
NPC1	O15118	8	1422.82	1567.57	O15118	8	1120.97	953.811	-0.527372
RAB8A	P61006	8	1452.46	1526.52	P61006	8	1522.95	1501.18	0.0216999
COPS7A	Q9UBW8	5	1498.37	1478.6	Q9UBW8	5	1312.6	1318.14	-0.178376
HNRNPR	O43390	17	1556.44	1417.13	O43390	17	1597.57	1681.75	0.141204
MICOS13	A0A140TA86	5	1481.61	1491.68	A0A140TA86	5	1936.71	1898.69	0.367315
CDK1	P06493	7	1425	1546.09	P06493	7	1094.18	1028.18	-0.485328
SCARB2	A0A1W2PPU6	8	1449.79	1518.98	A0A1W2PPU6	8	931.284	1079.53	-0.56208
PYGB	P11216	9	1484.28	1483.95	P11216	9	917.352	941.075	-0.675522
PCMT1	P22061	5	1486.23	1481.94	P22061	5	1418.9	1441.3	-0.0534619
UBE2T	Q9NPD8	4	1429.62	1533.49	Q9NPD8	4	2120.84	1945.22	0.456519
CALU	O43852	11	1609.28	1352.79	O43852	11	1348.26	1652.48	0.0187121
PCCB	C9JQS9	12	1543.93	1413.31	C9JQS9	12	939.273	959.358	-0.639291
TTC1	A0A804HKC5	4	1479.79	1476.02	A0A804HKC5	4	1147.47	1105.73	-0.391582
BPNT2	Q9NX62	12	1387.11	1565.08	Q9NX62	12	1500.34	1585.2	0.063739
H2AZ2	Q71UI9	9	1533.12	1414.07	Q71UI9	9	1977.72	1733.21	0.332443
SURF4	O15260	5	1361.35	1585.7	O15260	5	1547.59	1505.49	0.0509945
SRP72	O76094	5	1436.67	1497.69	O76094	5	1575.16	1831.41	0.215276
PFDN1	O60925	5	1554.62	1376.66	O60925	5	1180.79	1163.76	-0.322216
AP2M1	Q96CW1	9	1532.63	1396.7	Q96CW1	9	1388.3	1500.26	-0.0202216
IQGAP1	P46940	13	1418.69	1510.2	P46940	13	1238.07	1268.02	-0.224913
DYNC1LI1	Q9Y6G9	7	1399.5	1520.22	Q9Y6G9	7	1366.38	1417.16	-0.0689061
ATP6V1H	Q9UI12	10	1477.6	1437.08	Q9UI12	10	1463.42	1480.33	0.0143152
HMGN5	Q5JSL0	17	1494.85	1414.07	Q5JSL0	17	2904.82	2928.82	1.00391
APOOL	Q6UXV4	7	1437.03	1470.2	Q6UXV4	7	1355.67	1382.24	-0.0865756
TBL1XR1	Q9BZK7	7	1455.01	1452.07	Q9BZK7	7	2485.7	2699.66	0.834875
PMM2	O15305	11	1458.41	1446.62	O15305	11	1490.5	1511.25	0.0472477
NIF3L1	Q9GZT8	7	1488.78	1406.63	Q9GZT8	7	1316.7	1400.21	-0.0918008
THNSL1	Q8IYQ7	10	1488.66	1405.48	Q8IYQ7	10	1316.99	1363.23	-0.110782
HGS	A0A7I2V3F9	5	1505.66	1387.63	A0A7I2V3F9	5	1215.37	1185.54	-0.269132
GNPDA2	Q8TDQ7	13	1437.64	1452.16	Q8TDQ7	13	1151.37	1196.32	-0.299728
UGT2B11	O75310	3	1321.27	1567.18	O75310	3	282.435	287.499	-2.34143
SEL1L	Q9UBV2	10	1382.12	1496.74	Q9UBV2	10	1402.82	1404.11	-0.036504
BCCIP	Q9P287-2	7	1468.49	1405.96	Q9P287-2	7	1221.71	1257.03	-0.213684
NACC1	Q96RE7	5	1496.19	1375.22	Q96RE7	5	1327.12	1371.25	-0.0896743
DPM3	Q9P2X0	6	1407.39	1457.6	Q9P2X0	6	1498.69	1472.83	0.0526678
SNTB2	Q13425	4	1467.16	1393.65	Q13425	4	1025.3	989.864	-0.505523
TOMM34	Q15785	6	1379.09	1480.89	Q15785	6	1009.03	1007.43	-0.504182
PLAA	Q9Y263	10	1415.41	1437.17	Q9Y263	10	1217.42	1189.13	-0.245301
GPX4	A0A087WT12	6	1419.05	1431.73	A0A087WT12	6	1362.68	1284.35	-0.106986
COPS6	E7EM64	7	1441.28	1409.02	E7EM64	7	1462.25	1538.47	0.0741936
GDF15	Q99988	4	1366.45	1478.51	Q99988	4	745.982	551.99	-1.13215
HDHD2	Q9H0R4	5	1432.9	1409.02	Q9H0R4	5	1255.12	1256.72	-0.178118
PDF	Q9HBH1	6	1567.49	1265.74	Q9HBH1	6	1223.66	1177.32	-0.238827
SUMO2	P61956	7	1509.55	1316.71	P61956	7	1846.88	1594.24	0.283985
RCN2	Q14257	13	1524.01	1301.91	Q14257	13	1123.31	1391.79	-0.168107
PRRC1	Q96M27	7	1360.02	1462.95	Q96M27	7	1274.22	1320.3	-0.121744
ENO2	P09104	23	1451.61	1365.96	P09104	23	2699.84	2653.33	0.925941
OXSM	Q9NWU1	15	1452.34	1354.22	Q9NWU1	15	1073.72	1114.15	-0.359277
SCAMP3	O14828	12	1341.55	1451.4	O14828	12	1393.47	1426.71	0.0139969
PRPSAP1	Q14558	9	1375.2	1415.79	Q14558	9	1613.55	1722.22	0.257242
DPP3	G3V180	10	1330.98	1458.27	G3V180	10	966.357	991.816	-0.510371
ZMPSTE24	O75844	9	1261.99	1524.04	O75844	9	1821.55	1635.43	0.311304
CREB1	P16220	9	1443.59	1334.37	P16220	9	1469.85	1385.11	0.0394451
PKP3	Q9Y446	10	1411.04	1365.58	Q9Y446	10	1607.22	1520.49	0.171777
EIF1AX	P47813	9	1477.97	1294.95	P47813	9	981.458	1170.23	-0.365932
ATP13A1	Q9HD20	8	1326.73	1446.15	Q9HD20	8	1526.74	1439.35	0.0971771
RAB13	P51153	9	1317.02	1453.69	P51153	9	3271.23	3225.97	1.22957
CORO1C	Q9ULV4	10	1401.2	1363.01	Q9ULV4	10	1188	1187.08	-0.218889
UBE2I	H3BPC4	5	1326.98	1434.98	H3BPC4	5	1409.83	1317.42	-0.0182389
EXOSC7	Q15024	9	1374.47	1384.77	Q15024	9	1446.17	1488.44	0.0889007
LUC7L2	Q9Y383	12	1511.25	1242.35	Q9Y383	12	1489.72	1989.59	0.337483
YWHAB	P31946	32	1298.31	1451.02	P31946	32	1191.41	1224.36	-0.186593
DNAJB1	P25685	7	1377.63	1370.74	P25685	7	1108.99	1079.95	-0.328348
TMA7	Q9Y2S6	2	1400.1	1347.64	Q9Y2S6	2	1086.38	1052.42	-0.361443
TOR1AIP1	Q5JTV8	7	1258.83	1487.67	Q5JTV8	7	1737.28	1574.83	0.270155
RPS20	P60866	7	1353.58	1382.86	P60866	7	1384.41	1581.09	0.115975
DFFA	O00273	10	1481	1249.03	O00273	10	1048.88	1112.61	-0.336898
CBS	P35520	10	1345.44	1383.24	P35520	10	1073.72	1050.06	-0.361574
AIP	V9GYQ3	5	1315.19	1412.36	V9GYQ3	5	1383.04	1287.84	-0.030288
TUBG1	P23258	4	1343.74	1371.88	P23258	4	1170.56	1229.7	-0.17809
PSMD9	O00233	9	1424.4	1286.36	O00233	9	1608.78	1548.33	0.219907
MIPEP	Q99797	10	1407.27	1297.14	Q99797	10	1559.97	1548.12	0.200712
P4HTM	Q9NXG6	10	1342.89	1357.09	Q9NXG6	10	1588.32	1624.13	0.250726
MTDH	Q86UE4	10	1295.03	1398.32	Q86UE4	10	1615.6	1486.59	0.203884
DHFR	P00374	3	1252.76	1435.93	P00374	3	1894.43	1800.18	0.458519
UBE2L3	P68036	8	1376.54	1312.13	P68036	8	1346.02	1324.41	-0.00981867
SLC7A11	Q9UPY5	5	1310.21	1376.94	Q9UPY5	5	585.523	644.947	-1.12687
WBP11	Q9Y2W2	9	1327.46	1355.08	Q9Y2W2	9	1376.61	1401.96	0.0507404
IPO9	Q96P70	8	1271.22	1402.81	Q96P70	8	1729	1652.38	0.338594
GCSH	P23434	11	1485.13	1183.45	P23434	11	1232.52	1317.94	-0.0653207
POLDIP3	Q9BY77	8	1340.46	1327.11	Q9BY77	8	1397.75	1387.27	0.0621609
PRKACA	P17612	6	1364.03	1302.87	P17612	6	1444.42	1458.66	0.122422
NUMA1	H0YFY6	8	1277.29	1375.32	H0YFY6	8	1062.13	1089.7	-0.301851
FLYWCH2	Q96CP2	7	1295.64	1352.22	Q96CP2	7	1163.16	992.74	-0.296537
SUPT5H	O00267	5	1365.12	1267.26	O00267	5	1465.66	1601.63	0.220597
CMPK1	P30085	5	1287.74	1342.77	P30085	5	780.276	720.238	-0.809886
ALDH4A1	P30038	6	1406.78	1221.35	P30038	6	862.405	891.155	-0.583752
UBE2D3	P61077	5	1239.27	1382.19	P61077	5	1117.07	1105.62	-0.238061
MECR	Q9BV79	3	1368.64	1242.45	Q9BV79	3	1241.58	1265.96	-0.0583752
EPB41L2	E9PHY5	6	1317.99	1289.03	E9PHY5	6	1773.62	1714.62	0.420101
LSS	P48449	11	1284.22	1321.77	P48449	11	2180.66	2072.58	0.706734
CWC15	Q9P013	11	1331.11	1272.51	Q9P013	11	1388.99	1281.68	0.0366793
KDSR	K7ERC8	5	1326.98	1275.28	K7ERC8	5	1070.5	1088.37	-0.269486
HCCS	P53701	8	1332.69	1268.5	P53701	8	1362.78	1410.38	0.0923581
THYN1	Q9P016	4	1290.66	1309.74	Q9P016	4	1482.9	1426.81	0.162147
UROD	P06132	9	1334.87	1263.54	P06132	9	1230.57	1390.56	0.0125575
PPIL1	Q9Y3C6	4	1305.6	1289.12	Q9Y3C6	4	1083.07	1077.99	-0.263836
SCO2	O43819	3	1252.63	1340.1	O43819	3	1596.5	1587.56	0.296397
CIRBP	Q14011	12	1244.62	1344.87	Q14011	12	1492.55	1470.26	0.194301
CCDC6	Q16204	10	1331.59	1257.72	Q16204	10	1142.7	1190.57	-0.150217
PSME3IP1	Q9GZU8	7	1355.77	1227.55	Q9GZU8	7	1289.42	1265.04	-0.0162103
MDC1	Q14676	13	1306.45	1270.51	Q14676	13	1857.21	2228.61	0.664956
OSGEP	Q9NPF4	7	1289.68	1285.02	Q9NPF4	7	1268.96	1269.45	-0.0204787
SMARCC1	Q92922	7	1328.07	1243.78	Q92922	7	1589.58	1506.93	0.267838
AGK	E9PC15	6	1250.69	1320.24	E9PC15	6	1246.26	1269.56	-0.0312653
ABAT	H3BNQ7	7	1355.89	1211.61	H3BNQ7	7	729.809	765.329	-0.780085
EIF3L	Q9Y262	6	1424.52	1130.29	Q9Y262	6	936.058	1287.22	-0.200522
UNC45A	A0A1W2PNX8	8	1261.74	1288.36	A0A1W2PNX8	8	1177.18	1202.69	-0.0996709
YARS2	Q9Y2Z4	2	1385.89	1163.5	Q9Y2Z4	2	993.344	1074.19	-0.302242
RPLP0	P05388	9	1265.15	1283.87	P05388	9	843.796	873.796	-0.569554
LNPEP	Q9UIQ6	9	1266	1274.42	Q9UIQ6	9	1330.04	1389.12	0.0980951
SNX5	Q9Y5X3	4	1234.41	1304.01	Q9Y5X3	4	906.343	892.08	-0.497203
ATPAF1	I3L448	5	1280.09	1249.41	I3L448	5	1416.95	1426.1	0.168583
USP7	Q93009	9	1346.9	1180.4	Q93009	9	1367.26	1403.39	0.132632
BAX	Q07812	7	1253.12	1269.08	Q07812	7	923.685	908.514	-0.461105
FLOT1	O75955	9	1235.63	1276.05	O75955	9	1495.96	1648.16	0.324009
SUOX	P51687	11	1243.65	1266.6	P51687	11	2106.52	2168.93	0.76825
PLRG1	O43660	8	1285.92	1224.02	O43660	8	1679.8	1628.24	0.398322
ITGA6	A0A8C8KBL6	3	1268.79	1240.44	A0A8C8KBL6	3	525.704	579.107	-1.18345
CALM3	P0DP25	14	1358.8	1149.19	P0DP25	14	1463.52	1502.51	0.242003
SEC61A1	B4DR61	5	1184.61	1315.47	B4DR61	5	1160.52	1731.47	0.21009
RAB3A	P20336	5	1280.21	1216.39	P20336	5	1224.34	1229.19	-0.0251039
HLA-C	A2AEA2	6	1244.01	1247.7	A2AEA2	6	1615.4	1531.38	0.336743
UBA3	Q8TBC4	9	1241.22	1243.5	Q8TBC4	9	1044.78	1059.71	-0.239604
TXLNA	P40222	6	1258.83	1210.95	P40222	6	1020.53	1087.85	-0.228245
RAB18	Q9NP72	9	1180.48	1284.83	Q9NP72	9	1687.11	1603.79	0.416714
ARPC5	O15511	9	1278.26	1179.35	O15511	9	1311.44	1341.66	0.11042
MAPK1	P28482	7	1242.79	1211.42	P28482	7	1291.76	1253.53	0.0525668
NDUFS4	O43181	7	1159.95	1288.84	O43181	7	1366.77	1473.55	0.213987
STUB1	Q9UNE7	12	1200.89	1242.92	Q9UNE7	12	1633.81	1720.37	0.456832
ACAD8	Q9UKU7	8	1232.71	1204.74	Q9UKU7	8	1219.56	1207	-0.00645729
RPS25	P62851	3	1189.59	1244.83	P62851	3	998.117	1016.98	-0.272729
MBNL1	A0A0A0MQX8	7	1178.05	1254.38	A0A0A0MQX8	7	1224.63	1214.6	0.00403226
H3-4	Q16695	4	1203.56	1228.41	Q16695	4	1983.76	1899.1	0.674993
EIF3G	K7EL20	8	1247.05	1182.79	K7EL20	8	880.136	981.442	-0.384331
PCCA	P05165	7	1266.24	1155.3	P05165	7	638.425	615.571	-0.949389
ARFIP1	P53367	6	1229.19	1188.61	P53367	6	1153.41	1081.38	-0.113551
GFPT2	O94808	3	1091.07	1325.97	O94808	3	262.95	257.917	-2.21426
DNAJC19	Q96DA6	3	1133.1	1278.62	Q96DA6	3	1069.24	1040.3	-0.193142
RBM3	P98179	6	1256.64	1149.95	P98179	6	1270.23	1316.4	0.104077
SNX2	O60749	8	1142.58	1260.01	O60749	8	909.461	899.886	-0.409121
SRP9	P49458	9	1244.01	1157.2	P49458	9	1149.03	1052.93	-0.124976
GLA	A0A3B3IUC4	6	1189.47	1210.66	A0A3B3IUC4	6	1217.03	1242.85	0.0354787
TMX3	Q96JJ7	6	1189.83	1209.23	Q96JJ7	6	1680.87	1554.49	0.431457
ZNF207	X6R4W8	8	1233.08	1165.41	X6R4W8	8	1209.92	1131.1	-0.0349914
UQCRB	P14927	8	1178.78	1219.15	P14927	8	1607.7	1640.67	0.437925
GORASP2	Q9H8Y8	5	1132.25	1265.45	Q9H8Y8	5	832.982	879.857	-0.485264
POFUT1	Q9H488	8	1228.22	1166.46	Q9H488	8	1133.44	1088.27	-0.108166
SRRT	H7C3A1	4	1225.55	1168.28	H7C3A1	4	1513.88	1702.19	0.425986
GMFB	P60983	6	1226.27	1164.36	P60983	6	998.897	1081.49	-0.200546
YBX3	P16989	19	1181.33	1205.7	P16989	19	1050.34	851.815	-0.32758
SLC35A4	L0R6Q1	7	1264.3	1112.91	L0R6Q1	7	1165.4	1153.39	-0.0359009
KLC1	G3V3H3	5	1167.72	1208.65	G3V3H3	5	1142.89	1173.11	-0.0371303
NAPRT	Q6XQN6	12	1206.72	1168.56	Q6XQN6	12	948.138	954.017	-0.320463
SF3A3	Q12874	12	1267.09	1107.09	Q12874	12	1239.24	1268.74	0.0790965
PRPF8	Q6P2Q9	10	1252.51	1121.12	Q6P2Q9	10	1434	1588.08	0.34844
PGRMC1	O00264	7	1104.07	1263.45	O00264	7	1685.35	1535.49	0.444061
ALDH7A1	P49419-2	11	1152.42	1210.95	P49419-2	11	3070.15	3187.86	1.40486
TRIM25	A0A3B3IUA7	6	1176.59	1186.7	A0A3B3IUA7	6	814.666	909.028	-0.455294
TARS2	Q9BW92	6	1244.5	1118.74	Q9BW92	6	1379.83	1394.77	0.231516
NUDT19	A8MXV4	7	1254.46	1098.02	A8MXV4	7	668.821	692.299	-0.789386
SMS	P52788	5	1118.16	1234.14	P52788	5	849.642	986.886	-0.357094
NAGA	P17050	12	1260.53	1091.05	P17050	12	1041.67	1061.05	-0.161381
NCSTN	Q92542	6	1204.04	1147.37	Q92542	6	1230.38	1104.19	-0.010377
SCCPDH	Q8NBX0	5	1151.2	1195.58	Q8NBX0	5	2025.46	1857.7	0.72655
OCIAD2	Q56VL3	8	1062.41	1282.35	Q56VL3	8	800.637	708.939	-0.635292
FAAH	O00519	5	1155.94	1188.8	O00519	5	753.484	780.429	-0.612213
LSR	Q86X29	9	1155.94	1180.59	Q86X29	9	1314.75	1381.31	0.206484
PDE12	F6T1Q0	9	1141.73	1191.76	F6T1Q0	9	1013.02	1045.64	-0.180781
TLE3	H0YKT5	7	1191.53	1132.58	H0YKT5	7	1131.39	1118.46	-0.046844
LPP	A0A087WZF1	8	1113.18	1209.8	A0A087WZF1	8	630.436	698.462	-0.805748
HEBP1	A0A3B3IRV5	6	1160.19	1162.65	A0A3B3IRV5	6	753.776	676.995	-0.699096
CYB5R1	Q9UHQ9	4	1092.78	1229.85	Q9UHQ9	4	1574.97	1485.26	0.397886
ABCF2	Q9UG63	7	1115	1206.27	Q9UG63	7	898.647	908.822	-0.360945
HSPA4L	O95757	24	1169.18	1150.71	O95757	24	1928.33	1875.37	0.713344
PGP	A6NDG6	6	1136.26	1178.4	A6NDG6	6	1307.54	1258.77	0.148897
TSN	Q15631	4	1082.45	1228.13	Q15631	4	749.587	743.862	-0.629606
MRPS9	P82933	4	1152.9	1156.06	P82933	4	910.143	992.227	-0.279447
NDUFA10	A0A7I2V5B2	6	1081.11	1224.69	A0A7I2V5B2	6	1230.38	1227.34	0.0920501
ABCF1	Q8NE71	6	1164.44	1141.07	Q8NE71	6	707.791	736.467	-0.674762
GSTM3	P21266	2	1054.51	1246.74	P21266	2	369.338	336.7	-1.7046
EIF3E	A0A7I2V5Z6	5	1232.71	1066.81	A0A7I2V5Z6	5	802.099	1074.91	-0.292896
SNX3	O60493	4	1116.71	1177.44	O60493	4	1010.3	952.682	-0.224914
CRELD2	Q6UXH1	11	1205.38	1086.09	Q6UXH1	11	2004.32	2092.72	0.838307
RTN4	F8W914	17	1193.23	1094.97	F8W914	17	756.017	825.11	-0.533261
DCK	D6RCP9	5	1101.28	1184.41	D6RCP9	5	860.359	839.901	-0.426873
UQCRH	P07919	7	1147.44	1136.39	P07919	7	1288.93	1293.8	0.177439
MRPL58	Q14197	5	1142.58	1140.88	Q14197	5	978.73	1040.3	-0.177561
LSM4	V9GZ56	6	1221.42	1060.13	V9GZ56	6	1255.61	1248.5	0.13429
SNW1	G3V4X8	5	1203.07	1078.17	G3V4X8	5	1058.81	1008.04	-0.142379
ARPC1B	O15143	8	1161.16	1118.64	O15143	8	1262.92	1323.79	0.182207
ARMT1	Q9H993	4	1095.08	1183.74	Q9H993	4	1007.86	964.597	-0.208296
SUB1	P53999	3	1046.25	1230.8	P53999	3	456.046	492.005	-1.26413
CGGBP1	Q9UFW8	8	1051.11	1223.45	Q9UFW8	8	1048.68	1059.81	-0.109374
SPCS2	A0A087WUC6	12	1068.36	1205.98	A0A087WUC6	12	2227.13	2026.16	0.90313
POLR1G	O15446	8	1248.14	1024.23	O15446	8	1310.17	1333.75	0.21848
PSMG2	K7ENR6	5	1146.22	1119.12	K7ENR6	5	1049.27	1056.94	-0.105084
AAAS	Q9NRG9	6	1050.87	1212.95	Q9NRG9	6	943.267	943.129	-0.263124
TPM4	A0A2R8Y5V9	21	1259.8	1003.23	A0A2R8Y5V9	21	1170.56	1341.25	0.150469
NDUFS7	F5H5N1	3	1159.1	1103.56	F5H5N1	3	1401.65	1276.75	0.243352
QDPR	P09417	3	1113.55	1148.71	P09417	3	603.839	637.038	-0.866401
TIA1	F8W8I6	8	1130.31	1125.99	F8W8I6	8	1765.34	1677.03	0.609441
EMC1	Q8N766	9	1030.46	1223.93	Q8N766	9	1271.39	1144.45	0.0997927
GRB2	P62993	6	1115.61	1136.78	P62993	6	1097.88	1089.19	-0.0424563
TMX1	Q9H3N1	8	1182.54	1067.67	Q9H3N1	8	1564.06	1485.88	0.438717
BAIAP2	I3L4C2	5	1159.34	1089.34	I3L4C2	5	932.94	927.208	-0.273659
SLC38A2	Q96QD8	2	1146.71	1096.4	Q96QD8	2	1144.25	1173.72	0.0473681
MAP1S	Q66K74	4	1075.04	1163.31	Q66K74	4	912.091	883.863	-0.317687
EIF3J	O75822	3	1125.94	1109.67	O75822	3	755.335	806.518	-0.517407
DBNL	Q9UJU6-2	9	1064.59	1168.18	Q9UJU6-2	9	1318.45	1224.05	0.187413
ARHGAP1	Q07960	7	1080.99	1150.9	Q07960	7	1301.89	1313.62	0.228822
CLN5	O75503	4	1191.65	1035.31	O75503	4	915.599	968.397	-0.241281
OTUB1	J3KR44	8	1128.25	1097.93	J3KR44	8	775.112	794.603	-0.504062
EIF5B	O60841	6	1170.28	1052.87	O60841	6	1291.56	1075.43	0.0904487
QTRT1	Q9BXR0	7	1130.31	1089.81	Q9BXR0	7	1188.19	1207.72	0.109938
MAT2B	Q9NZL9	8	1071.88	1146.42	Q9NZL9	8	1249.38	1233.5	0.162561
XPO5	Q9HAV4	7	1018.68	1198.44	Q9HAV4	7	979.704	977.436	-0.179938
SQOR	Q9Y6N5	7	1156.43	1056.79	Q9Y6N5	7	698.633	686.136	-0.676496
DRAP1	C9JCC6	5	1044.43	1166.08	C9JCC6	5	1164.71	1218.2	0.108347
DENR	O43583	3	1115.49	1090.96	O43583	3	756.212	743.759	-0.556792
STT3A	P46977	9	976.525	1226.5	P46977	9	1359.86	1281.27	0.261662
SLC1A5	Q15758	17	1115.73	1085.04	Q15758	17	1007.67	1090.22	-0.0690771
BAG6	A0A024RCR6	10	1107.59	1091.34	A0A024RCR6	10	1189.46	1182.46	0.109247
UBL4A	P11441	3	1184.73	1012.68	P11441	3	740.429	768	-0.542761
EIF4A2	Q14240	35	1097.27	1097.54	Q14240	35	865.425	891.669	-0.320908
STX12	Q86Y82	7	1084.76	1107.85	Q86Y82	7	981.068	998.801	-0.147245
FUBP3	Q96I24	18	1131.16	1059.27	Q96I24	18	1160.04	1087.03	0.0368327
GYG1	P46976	7	1098.48	1080.17	P46976	7	1807.33	1766.39	0.713987
GLG1	Q92896	10	1110.27	1066.9	Q92896	10	1557.82	1560.24	0.518196
UQCRQ	O14949	8	1016.85	1158.73	O14949	8	2035.59	1861.71	0.841073
ATP5PF	P18859	8	1153.15	1022.23	P18859	8	1035.63	1140.55	0.000527521
NUDT1	P36639	4	1077.96	1092.96	P36639	4	1219.86	1206.59	0.160542
H1-2	P16403	18	1120.84	1046.86	P16403	18	1487.09	1650.12	0.533321
RNMT	O43148	7	1127.52	1039.89	O43148	7	1203.68	1182.66	0.138833
SH3GL1	Q99961	5	1057.67	1104.51	Q99961	5	898.549	850.48	-0.305933
CLIC4	Q9Y696	6	1079.41	1082.37	Q9Y696	6	871.27	866.606	-0.314894
CTSA	P10619	5	1086.22	1074.06	P10619	5	1394.54	1387.47	0.364912
KYAT3	Q6YP21	5	1073.83	1079.5	Q6YP21	5	977.658	968.602	-0.145864
DDAH1	O94760	12	968.872	1183.84	O94760	12	1103.73	1159.86	0.0724558
MRI1	Q9BV20	4	1122.66	1029.96	Q9BV20	4	1779.46	1663.78	0.677674
SLC16A1	P53985	6	1080.99	1068.62	P53985	6	692.691	672.783	-0.654676
PPCS	Q9HAB8	4	1024.26	1122.46	Q9HAB8	4	870.588	864.552	-0.307083
RFC4	P35249	6	1100.31	1042.37	P35249	6	1286.88	1245.93	0.241328
PBK	Q96KB5	6	1038.35	1102.13	Q96KB5	6	1465.07	1483	0.461837
SNRPD1	P62314	7	1109.42	1028.05	P62314	7	1134.8	1132.12	0.0848351
CUL1	A0A590UJ50	7	1054.88	1081.6	A0A590UJ50	7	1051.51	1059.61	-0.0172305
NSDHL	C9JDR0	10	1089.13	1042.47	C9JDR0	10	1310.07	1260.42	0.270107
PQBP1	O60828	5	1118.28	1013.07	O60828	5	1161.79	1276.85	0.194309
AK1	P00568	8	1048.56	1080.84	P00568	8	898.842	900.297	-0.24314
LRRFIP1	Q32MZ4-2	9	1122.05	1005.81	Q32MZ4-2	9	797.227	897.729	-0.328157
PPP3R1	F6U1T9	6	1060.22	1060.32	F6U1T9	6	996.851	1124.22	0.000360084
RPS19	P39019	7	1099.58	1019.08	P39019	7	831.716	884.89	-0.303592
PREP	P48147	7	1082.09	1034.45	P48147	7	783.296	773.033	-0.443557
MRPS36	P82909	5	1081.6	1032.73	P82909	5	1009.71	887.56	-0.156275
PCYT2	Q99447	5	1034.47	1077.59	Q99447	5	919.69	952.784	-0.173706
STXBP3	O00186	8	1042.49	1069.39	O00186	8	1250.45	1229.19	0.231608
KPNA1	C9JYI4	5	1067.14	1043.99	C9JYI4	5	1030.27	1079.84	-0.000702653
CSTF1	Q05048	9	1105.65	1003.43	Q05048	9	1099.83	1128.22	0.0791702
DHCR7	A0A804HI25	6	885.784	1219.25	A0A804HI25	6	2048.84	1964.63	0.931008
DBN1	Q16643	10	1140.15	958.084	Q16643	10	841.945	1133.87	-0.0867269
MAPT	A0A0G2JMX7	6	1006.04	1084.94	A0A0G2JMX7	6	973.177	924.846	-0.139687
TRIP13	Q15645	4	963.284	1125.7	Q15645	4	1210.7	1258.98	0.241517
PICALM	Q13492	4	1011.75	1077.12	Q13492	4	1048.49	1038.55	-0.00126587
MRPS34	C9JJ19	5	1093.02	994.357	C9JJ19	5	916.183	1010	-0.115948
ADAM10	O14672	4	1047.95	1035.5	O14672	4	817.881	855.616	-0.316108
ALDH5A1	P51649	10	1072	1008.77	P51649	10	2418.86	2494.84	1.23969
EXOSC2	Q13868	9	1074.68	1004.95	Q13868	9	1118.05	1066.08	0.0707305
METAP1	P53582	5	1038.48	1039.89	P53582	5	945.508	965.521	-0.1211
TRMT6	Q9UJA5	7	1057.67	1018.13	Q9UJA5	7	1228.72	1293.49	0.281026
FN1	P02751	13	1176.71	894.129	P02751	13	298.023	323.45	-1.73646
MRPL45	A0A087X2D5	2	1012.24	1057.84	A0A087X2D5	2	1065.63	1040.91	0.0251979
CDV3	Q9UKY7	4	1048.44	1019.18	Q9UKY7	4	683.435	678.227	-0.602597
HMGA1	P17096	4	1000.82	1063.85	P17096	4	448.447	479.268	-1.15416
SRP54	P61011	6	1073.95	986.148	P61011	6	764.59	769.13	-0.425676
MT-ATP6	P00846	5	1030.46	1029.39	P00846	5	1050.73	1072.04	0.0434051
CHMP5	Q9NZZ3	7	1017.46	1042.18	Q9NZZ3	7	987.596	980.723	-0.0654301
SEPHS1	P49903	13	1050.62	1007.91	P49903	13	865.425	863.525	-0.251723
PDXK	O00764	7	983.813	1073.78	O00764	7	1041.57	1025.4	0.00656408
AGL	P35573	12	1009.32	1047.34	P35573	12	1981.23	1931.45	0.927857
PGM3	A0A494C0G1	6	1030.95	1022.04	A0A494C0G1	6	982.14	1024.27	-0.0331037
THOC3	D6RGZ2	4	986.729	1061.75	D6RGZ2	4	848.375	833.327	-0.28463
COPS8	E9PGT6	6	988.429	1058.79	E9PGT6	6	986.037	978.36	-0.0595789
CD9	A0A7I2V3T0	5	1163.35	879.238	A0A7I2V3T0	5	605.982	637.552	-0.715953
FDX1	P10109	7	994.989	1047.34	P10109	7	911.896	920.737	-0.156293
ANK3	Q12955	6	1030.58	1010.2	Q12955	6	553.958	560.208	-0.87316
ACP1	P24666	9	1079.41	953.312	P24666	9	917.742	928.852	-0.138548
MTPN	P58546	3	1100.91	931.357	P58546	3	814.569	783.613	-0.346661
CD2AP	Q9Y5K6	6	994.867	1033.21	Q9Y5K6	6	865.133	890.95	-0.207751
PTPA	Q15257	8	1012.24	1009.63	Q15257	8	965.772	1018.32	-0.0272125
GNAS	Q5JWE9	11	985.514	1032.25	Q5JWE9	11	1080.34	1159.76	0.150803
PRPS2	P11908	23	1009.08	1007.15	P11908	23	901.18	1020.68	-0.0691568
PCYOX1	Q9UHG3	10	1025.48	989.585	Q9UHG3	10	1134.8	1180.81	0.200571
MRPL19	S4R3W9	4	1101.4	907.589	S4R3W9	4	945.216	961.31	-0.0755234
GNG5	P63218	4	930.001	1076.64	P63218	4	1486.61	1382.34	0.515738
L2HGDH	C9JVN9	6	1024.75	978.13	C9JVN9	6	1074.69	1097.51	0.117083
MARCHF5	Q9NX47	3	976.525	1025.48	Q9NX47	3	1127.98	1154	0.188848
ADO	Q96SZ5	5	972.881	1027.48	Q96SZ5	5	811.744	758.448	-0.34932
CMAS	Q8NFW8	6	1017.1	983.189	Q8NFW8	6	1217.03	1247.47	0.301091
COA3	Q9Y2R0	7	901.697	1093.25	Q9Y2R0	7	1150.78	1248.81	0.266439
IMPA1	P29218	9	958.425	1033.59	P29218	9	923.198	944.67	-0.0928363
SPTAN1	A0A0D9SF54	11	1050.62	939.471	A0A0D9SF54	11	1582.08	1544.42	0.651714
ITGA2	E7EMF1	4	988.308	1001.33	E7EMF1	4	1348.46	1308.18	0.417097
DHCR24	A0A0A0MTI1	7	981.141	1007.91	A0A0A0MTI1	7	908.389	878.111	-0.154946
RNF114	Q9Y508	8	1034.47	952.739	Q9Y508	8	696.393	756.804	-0.451512
ZBTB10	Q96DT7	4	1048.68	935.366	Q96DT7	4	1197.06	1683.91	0.538108
WDR11	Q9BZH6	8	1013.33	967.535	Q9BZH6	8	740.526	795.939	-0.366517
GOLPH3	Q9H4A6	5	1006.65	973.644	Q9H4A6	5	959.05	927.311	-0.0701088
PSME2	A0A087X1Z3	7	1063.99	913.602	A0A087X1Z3	7	1197.94	1195.81	0.275527
PFDN4	Q9NQP4	4	1055.85	920.093	Q9NQP4	4	956.322	1028.69	0.00660894
MPST	P25325	4	963.163	1008.29	P25325	4	656.351	651.829	-0.591701
MTREX	P42285	11	1034.59	930.212	P42285	11	1214.5	1140.24	0.261183
ABCB6	Q9NP58	14	981.141	983.571	Q9NP58	14	1464.59	1525.83	0.60603
PNPLA2	Q96AD5	3	977.983	985.862	Q96AD5	3	418.732	422.261	-1.22351
PEX11B	O96011	8	937.168	1026.62	O96011	8	1131.2	1089.6	0.17744
U2AF2	P26368	8	1032.04	929.543	P26368	8	1052.29	1198.38	0.198332
LSM6	P62312	3	984.299	971.925	P62312	3	1055.01	1135.62	0.163274
GM2A	P17900	5	1043.82	908.83	P17900	5	636.964	661.074	-0.589102
SNRPG	P62308	12	1031.19	913.22	P62308	12	1062.32	1095.46	0.150214
PPP6C	O00743	6	939.476	1003.62	O00743	6	796.838	823.055	-0.262456
PSMG1	O95456	8	989.037	953.884	O95456	8	962.363	961.104	-0.0145185
CLTB	P09497-2	6	1034.95	907.111	P09497-2	6	1167.25	1151.23	0.255586
SEC23IP	Q9Y6Y8	10	970.451	969.73	Q9Y6Y8	10	911.02	874.413	-0.119918
MESD	Q14696	4	979.197	959.994	Q14696	4	850.421	844.317	-0.194392
OCIAD1	Q9NX40	6	913.359	1020.99	Q9NX40	6	929.725	932.96	-0.0544634
UBQLN4	Q9NRR5	17	995.11	938.23	Q9NRR5	17	1179.81	1134.38	0.259418
SDHD	O14521	5	951.137	982.044	O14521	5	1274.71	1242.85	0.381048
TOMM22	Q9NS69	12	977.618	954.457	Q9NS69	12	984.478	918.067	-0.0222211
TFG	Q92734	7	962.07	968.394	Q92734	7	775.891	757.01	-0.332683
CHORDC1	Q9UHD1	5	918.339	1011.92	Q9UHD1	5	645.245	647.104	-0.5788
SYNJ2BP	P57105	6	918.096	1011.83	P57105	6	883.059	896.907	-0.116693
ALDH16A1	Q8IZ83	7	949.436	978.416	Q8IZ83	7	1126.23	1167.25	0.250546
TMED7	Q9Y3B3	4	892.708	1032.64	Q9Y3B3	4	944.923	969.527	-0.00818549
CDK5RAP3	Q96JB5	6	945.914	979.371	Q96JB5	6	1051.31	1139.42	0.186339
POLR1C	O15160	4	957.697	960.184	O15160	4	1004.84	967.37	0.0402996
VDAC3	Q9Y277	14	915.181	1001.23	Q9Y277	14	1576.04	1428.46	0.648717
SERF2	P84101	6	975.31	933.934	P84101	6	843.991	936.35	-0.100848
HMGB3	O15347	7	991.466	917.325	O15347	7	1246.26	1201.05	0.358535
RBMX	P38159	7	986.364	920.761	P38159	7	778.23	826.342	-0.249212
STXBP2	Q15833	6	954.174	952.357	Q15833	6	987.888	1016.36	0.0721144
LYPLA2	Q5QPQ1	3	899.025	1005.91	Q5QPQ1	3	797.909	771.184	-0.279808
SFN	P31947	19	969.237	934.316	P31947	19	5607.87	5286.23	2.51678
PPP1R10	Q96QC0	8	937.289	964.766	Q96QC0	8	1044.1	864.963	0.00530693
UFD1	Q92890-1	9	972.03	927.825	Q92890-1	9	913.26	908.617	-0.060464
PTMA	H7C2N1	4	995.353	901.861	H7C2N1	4	742.962	907.282	-0.201204
TNPO2	A0A075B780	9	923.32	970.016	A0A075B780	9	779.204	778.169	-0.281816
UBXN7	O94888	5	950.165	942.143	O94888	5	843.602	797.685	-0.205321
SPINT1	O43278	7	935.103	954.362	O43278	7	1140.16	1074.4	0.229044
ADRM1	Q16186	8	965.592	919.33	Q16186	8	848.96	885.711	-0.119842
ATP5ME	P56385	6	910.929	973.835	P56385	6	1014.19	1007.84	0.101422
ATP6AP1	Q15904	5	948.343	936.321	Q15904	5	763.518	762.248	-0.304773
LMNB1	E9PBF6	9	1006.77	877.807	E9PBF6	9	974.735	982.674	0.054704
CAPZA2	P47755	11	925.628	958.944	P47755	11	1238.37	1281.16	0.418919
CHMP4B	Q9H444	6	919.675	964.098	Q9H444	6	802.099	846.885	-0.192048
TTN	Q8WZ42	3	911.294	970.971	Q8WZ42	3	1080.54	1049.75	0.178578
TST	Q16762	4	986	896.039	Q16762	4	616.115	599.547	-0.630554
SH3GLB2	B7ZC38	3	896.717	983.953	B7ZC38	3	782.029	804.053	-0.245779
SLC25A15	Q9Y619	7	916.274	962.857	Q9Y619	7	1171.24	1088.68	0.266204
RAB5B	P61020	14	898.296	975.266	P61020	14	1169.1	1128.53	0.294361
MCCC1	F5GYT8	6	947.857	924.102	F5GYT8	6	2154.06	2262.91	1.23851
PPIL4	Q8WUA2	3	999.362	869.025	Q8WUA2	3	771.605	1069.47	-0.021246
RPL12	P30050	4	962.191	900.716	P30050	4	571.299	570.171	-0.706662
UBXN1	Q04323	9	869.507	991.303	Q04323	9	823.532	817.714	-0.181139
CYFIP1	Q7L576	10	985.514	874.657	Q7L576	10	1171.73	1095.25	0.285336
WDR44	Q5JSH3	7	897.567	961.425	Q5JSH3	7	758.939	732.974	-0.317357
NENF	Q9UMX5	9	1023.78	832.847	Q9UMX5	9	1181.96	1136.95	0.320764
TPD52L1	E9PNK6	4	912.994	941.953	E9PNK6	4	842.238	832.916	-0.147084
STEAP2	Q8NFT2	6	908.743	944.148	Q8NFT2	6	620.499	620.09	-0.578752
UBA5	E7EWE1	9	870.114	981.185	E7EWE1	9	870.491	914.574	-0.052561
MYH10	P35580	9	954.903	896.134	P35580	9	454.195	529.393	-0.912208
ARF6	P62330	7	902.791	944.243	P62330	7	629.559	645.769	-0.534342
PIGT	A0A1W2PNP0	6	917.732	928.589	A0A1W2PNP0	6	1845.91	1757.86	0.964855
RTN4IP1	Q8WWV3	3	924.048	917.898	Q8WWV3	3	718.216	721.367	-0.35558
EIF3CL	B5ME19	4	952.109	889.548	B5ME19	4	668.042	819.152	-0.308411
CRAT	P43155	6	926.235	905.202	P43155	6	2044.07	2048.65	1.16008
AGPS	O00116	5	838.045	993.307	O00116	5	1061.15	1048.51	0.204105
SF3A2	Q15428	6	904.127	926.871	Q15428	6	1137.73	1059.3	0.262923
IRF2BPL	Q9H1B7	11	896.717	933.171	Q9H1B7	11	1135.97	1141.99	0.315987
PFN2	P35080	7	893.073	936.798	P35080	7	1341.93	1310.13	0.535371
CDC73	Q6P1J9	6	843.997	983.094	Q6P1J9	6	891.242	936.658	0.000638857
EED	O75530	3	920.526	895.275	O75530	3	1044.78	1038.45	0.198218
DNAJA2	O60884	5	909.107	901.957	O60884	5	940.734	952.682	0.0641538
FAF2	Q96CS3	5	800.874	1006	Q96CS3	5	795.571	796.555	-0.182544
PDK1	Q15118	4	984.785	821.297	Q15118	4	516.157	505.255	-0.822299
CAB39L	Q9H9S4	4	896.595	906.252	Q9H9S4	4	503.979	494.573	-0.852369
HDGFL2	Q7Z4V5	4	858.088	944.721	Q7Z4V5	4	643.101	726.4	-0.396595
RPS18	P62269	2	891.615	910.834	P62269	2	795.376	762.659	-0.210231
STT3B	Q8TCJ2	10	807.434	991.971	Q8TCJ2	10	2492.03	2248.84	1.39763
MGME1	Q9BQP7	4	913.602	885.538	Q9BQP7	4	1049.36	1007.22	0.192944
ARPC5L	Q9BPX5	8	874.487	922.289	Q9BPX5	8	516.936	573.458	-0.720561
TF	P02787	4	1037.02	759.156	P02787	4	1555	715.41	0.338024
CDK5	Q00535	5	866.349	925.821	Q00535	5	935.668	940.356	0.0659714
AP2S1	M0R0N4	5	1143.31	646.328	M0R0N4	5	685.676	758.858	-0.309061
RPS13	E9PS50	2	933.888	854.134	E9PS50	2	1009.52	1031.05	0.190608
TIMM10	P62072	7	903.884	881.625	P62072	7	681.292	722.805	-0.346692
MYG1	F8VQQ3	5	892.222	891.361	F8VQQ3	5	799.273	841.544	-0.120364
REXO2	H0YGR4	4	908.135	872.843	H0YGR4	4	635.989	611.873	-0.513211
TTC19	Q6DKK2	3	956.239	823.779	Q6DKK2	3	872.732	903.789	-0.002837
PIN1	Q13526	3	903.155	876.757	Q13526	3	1052.29	948.059	0.168443
CSK	P41240	4	847.034	932.025	P41240	4	779.496	779.504	-0.190494
OGA	O60502	5	856.023	919.807	O60502	5	785.342	970.657	-0.0162022
NDUFA11	Q86Y39	3	904.977	869.979	Q86Y39	3	1315.14	1303.35	0.560951
CLCC1	A0A6Q8PFF7	6	867.199	905.68	A0A6Q8PFF7	6	955.835	947.546	0.102471
NPC2	G3V3E8	8	897.081	875.038	G3V3E8	8	826.942	942.513	-0.00217116
NCEH1	A0A0A0MTJ9	4	816.18	954.075	A0A0A0MTJ9	4	858.508	795.425	-0.0980571
LRRC8A	Q8IWT6	6	879.103	889.738	Q8IWT6	6	1398.44	1326.46	0.623397
SMARCE1	A0A2R8Y855	4	905.949	858.334	A0A2R8Y855	4	986.816	904.508	0.100315
RPS4X	P62701	6	871.207	892.22	P62701	6	1142.6	1297.29	0.468433
SEH1L	Q96EE3	4	871.693	890.025	Q96EE3	4	430.91	432.841	-1.0283
PRCP	E9PNF7	6	899.632	860.434	E9PNF7	6	713.247	773.855	-0.243126
TMEM70	Q9BUB7	2	886.392	867.497	Q9BUB7	2	498.523	516.451	-0.789115
DYNC1I2	Q13409	6	888.578	860.338	Q13409	6	663.268	701.235	-0.358085
RPS7	P62081	6	831.243	917.23	P62081	6	948.431	1187.18	0.288554
MAGEA4	P43358	11	889.186	858.334	P43358	11	2425.29	2486.32	1.49089
CABP7	Q86V35	2	998.998	747.606	Q86V35	2	1005.03	1029.2	0.219937
SLC25A24	Q6NUK1	6	836.588	909.02	Q6NUK1	6	986.037	932.447	0.136237
NRDC	G3V1R5	6	838.045	905.68	G3V1R5	6	964.896	959.974	0.142589
IFT27	Q9BW83	5	881.411	861.961	Q9BW83	5	722.015	781.969	-0.213091
THEM6	Q8WUY1	7	817.395	921.811	Q8WUY1	7	793.038	892.08	-0.0455795
RBBP5	Q15291	5	877.767	860.72	Q15291	5	790.603	743.04	-0.18087
TSTD1	Q8NFU3	4	901.454	835.902	Q8NFU3	4	805.703	818.947	-0.0967645
SPRYD4	Q8WW59	7	926.113	809.842	Q8WW59	7	855.487	861.06	-0.0162207
GLRX5	Q86SX6	5	900.361	829.411	Q86SX6	5	990.421	1057.55	0.243616
SCAMP4	Q969E2	3	793.707	935.08	Q969E2	3	629.657	674.529	-0.406611
PUS1	G8JLB3	5	913.237	814.615	G8JLB3	5	959.44	954.017	0.147201
DEK	H0Y993	5	881.776	842.202	H0Y993	5	1004.26	1057.45	0.258098
CHCHD3	C9JRZ6	5	790.549	932.789	C9JRZ6	5	1366.48	1404.32	0.685097
DHRS4L1	P0CG22	6	852.136	871.029	P0CG22	6	835.028	918.683	0.02535
CROT	C9J3D7	3	865.377	857.761	C9J3D7	3	584.744	561.748	-0.587812
CFL2	Q9Y281	14	873.515	848.025	Q9Y281	14	932.356	933.885	0.116435
PAPOLA	P51003	6	852.136	865.588	P51003	6	1041.67	1028.18	0.269023
PUM1	H0YEH2	5	836.831	880.67	H0YEH2	5	696.88	711.096	-0.286688
NFU1	Q9UMS0	3	841.689	873.511	Q9UMS0	3	668.334	687.369	-0.339336
MRPL37	Q9BZE1	3	895.381	815.952	Q9BZE1	3	925.536	1027.56	0.190644
AIMP1	Q12904	5	884.327	824.638	Q12904	5	802.975	782.996	-0.107755
RFC2	P35250	3	826.991	881.529	P35250	3	1057.64	1030.54	0.289501
RAB5A	P20339	13	775.122	932.312	P20339	13	901.375	821.412	0.0129144
MRPL24	Q96A35	2	914.574	790.56	Q96A35	2	730.784	924.024	-0.0432215
NEDD8-MDP1	E9PL57	5	872.058	830.365	E9PL57	5	966.941	990.378	0.20129
ALYREF	E9PB61	10	873.394	828.456	E9PB61	10	776.671	753.723	-0.153202
MACROD1	Q9BQ69	3	848.006	852.893	Q9BQ69	3	714.709	653.884	-0.313605
POLR1E	Q9GZS1	3	814.115	884.966	Q9GZS1	3	1153.41	1203.92	0.472402
GTF2F2	P13984	3	812.657	886.016	P13984	3	668.919	679.46	-0.333183
UCHL5	Q9Y5K5	7	852.258	833.038	Q9Y5K5	7	1192.19	1289.07	0.558072
CSNK1A1	U3KPX3	4	826.505	856.234	U3KPX3	4	825.87	846.885	-0.00858484
RBX1	P62877	3	876.309	803.065	P62877	3	816.518	733.796	-0.115364
MYL12B	O14950	8	853.229	825.593	O14950	8	914.819	1018.01	0.203264
MATR3	A8MXP9	4	921.012	757.247	A8MXP9	4	1014.39	1042.35	0.293394
QKI	Q96PU8	4	895.016	781.874	Q96PU8	4	899.134	913.342	0.112173
SLC4A2	P04920	8	904.005	772.615	P04920	8	976.587	1001.88	0.238828
TIMM8A	O60220	6	774.393	899.284	O60220	6	570.325	603.964	-0.511234
RBM26	Q5T8P6	3	841.689	829.315	Q5T8P6	3	1130.42	900.194	0.281201
RAB1B	Q9H0U4	25	768.198	899.284	Q9H0U4	25	1117.17	1080.25	0.398142
EIF3K	Q9UBQ5	8	846.427	819.961	Q9UBQ5	8	712.565	822.644	-0.118288
UBFD1	O14562	4	772.693	893.652	O14562	4	621.376	633.546	-0.40909
DIABLO	Q9NR28	6	888.578	768.988	Q9NR28	6	709.837	786.283	-0.14784
SPCS3	P61009	2	793.829	859.861	P61009	2	1034.36	1038.76	0.326112
PDLIM1	O00151	6	815.451	836.856	O00151	6	687.332	660.766	-0.293557
PEF1	Q9UBV8	3	858.088	794.188	Q9UBV8	3	644.076	581.264	-0.431273
LIG1	F5GZ28	8	834.644	815.856	F5GZ28	8	1295.75	1229.91	0.613757
TPM1	P09493-10	13	968.994	680.214	P09493-10	13	593.122	713.869	-0.335523
HNRNPH2	P55795	27	933.159	713.051	P55795	27	688.794	837.435	-0.109177
NAA10	P41227	6	786.662	857.856	P41227	6	764.493	798.609	-0.0732534
BDH1	Q02338	6	839.867	804.401	Q02338	6	1101.87	1079.84	0.408018
THOC5	F8WCP5	5	901.697	742.451	F8WCP5	5	563.116	606.532	-0.491267
FAF1	Q9UNN5	6	906.435	737.487	Q9UNN5	6	934.012	1098.02	0.305783
HNRNPLL	Q8WVV9	4	859.425	784.451	Q8WVV9	4	583.477	619.577	-0.4504
GLB1	P16278	11	801.725	839.243	P16278	11	776.866	807.648	-0.0505064
PRUNE2	E9PDC2	7	874.73	765.838	E9PDC2	7	522.295	659.841	-0.4728
SLIRP	G3V2S9	4	871.45	768.415	G3V2S9	4	772.384	680.179	-0.174977
CD151	K4DIA7	3	787.269	852.415	K4DIA7	3	924.172	930.29	0.177582
TRAPPC3	O43617	3	830.878	807.17	O43617	3	847.596	833.635	0.0375403
SNX6	Q9UNH7	5	804.276	833.706	Q9UNH7	5	650.116	654.5	-0.328294
HSPBP1	Q9NZL4	7	803.182	834.565	Q9NZL4	7	1267.4	1277.06	0.635644
ARL3	P36405	7	796.744	838.956	P36405	7	649.337	669.804	-0.31031
ACSF3	A0A3B3ISK9	3	791.521	842.679	A0A3B3ISK9	3	591.174	640.12	-0.40841
CORO7	P57737-3	5	757.387	876.184	P57737-3	5	643.588	658.711	-0.326967
QTRT2	Q9H974	5	806.584	823.111	Q9H974	5	760.498	802.101	-0.0606532
SLAIN2	Q9P270	4	777.673	851.175	Q9P270	4	697.757	728.66	-0.191456
HEXA	P06865	9	856.752	765.838	P06865	9	603.742	619.371	-0.40774
RRM2	A0A7P0SBL1	6	780.831	840.006	A0A7P0SBL1	6	791.285	768.822	-0.0550952
SNRNP200	O75643	11	891.494	727.274	O75643	11	874.29	1325.13	0.442225
RPS28	P62857	7	860.639	754.192	P62857	7	764.98	795.322	-0.0495582
DIAPH1	H9KV28	8	790.063	820.533	H9KV28	8	869.127	807.134	0.0576519
IAH1	Q2TAA2	2	816.787	791.897	Q2TAA2	2	859.482	876.467	0.109843
PEX19	Q5QNY5	5	787.755	819.579	Q5QNY5	5	665.314	665.799	-0.272037
ELMOD2	Q8IZ81	6	800.996	802.492	Q8IZ81	6	1099.83	1076.04	0.440379
SH3BGRL	O75368	5	838.896	764.119	O75368	5	421.265	447.221	-0.884213
MRPS27	D6RH20	6	839.26	763.642	D6RH20	6	682.364	773.444	-0.138867
CASP3	P42574	7	777.309	824.733	P42574	7	812.913	849.864	0.0536825
CTPS2	Q9NRF8	6	780.71	817.67	Q9NRF8	6	526.874	515.218	-0.617127
TRMT112	Q9UI30	4	856.509	740.924	Q9UI30	4	915.988	1095.76	0.332697
ANP32E	E9PPH5	5	868.535	728.896	E9PPH5	5	1873.48	2214.64	1.35568
CRYZL1	O95825	4	793.222	802.015	O95825	4	607.834	595.952	-0.406192
NDUFAB1	O14561	2	795.044	797.911	O14561	2	875.46	870.818	0.132578
PPP4R3A	Q6IN85	7	805.369	779.488	Q6IN85	7	1007.96	1081.49	0.398767
NECAP1	A0A1W2PRL5	2	749.977	834.088	A0A1W2PRL5	2	586.985	559.283	-0.466687
ISYNA1	Q9NPH2	11	775.972	807.17	Q9NPH2	11	1544.38	1511.04	0.948579
CAST	A0A0C4DGB5	13	787.877	793.997	A0A0C4DGB5	13	706.135	729.174	-0.140273
ETHE1	O95571	7	824.805	757.056	O95571	7	773.651	786.386	-0.0200423
PNPO	J3QQZ9	3	824.926	755.147	J3QQZ9	3	649.142	697.846	-0.230255
SDF2	Q99470	5	831.729	747.128	Q99470	5	393.012	441.161	-0.920462
MT1X	P80297	5	725.682	852.702	P80297	5	370.507	486.253	-0.881486
PGRMC2	O15173	5	760.788	814.233	O15173	5	1054.53	1009.28	0.389934
ARL2	P36404	5	796.137	777.579	P36404	5	506.901	504.947	-0.637182
PRKAR1A	P10644	5	771.964	798.961	P10644	5	634.82	654.911	-0.284543
RABGGTA	Q92696	3	763.339	805.929	Q92696	3	542.364	544.903	-0.529385
NUTF2	P61970	8	795.651	772.519	P61970	8	789.239	801.074	0.0202282
PDXDC1	Q6P996	11	818.609	748.56	Q6P996	11	788.849	823.363	0.0408804
RPLP1	P05386	4	739.287	827.024	P05386	4	494.041	515.424	-0.63378
EPN1	Q9Y6I3	4	788.97	771.947	Q9Y6I3	4	650.311	711.507	-0.19686
SNRPD3	P62318	13	804.883	753.81	P62318	13	742.28	733.796	-0.0785702
LIMCH1	H0Y8P3	8	780.831	775.669	H0Y8P3	8	500.277	503.098	-0.633446
COASY	Q13057	3	751.678	801.92	Q13057	3	688.599	722.497	-0.138796
SIL1	Q9H173	5	791.521	761.733	Q9H173	5	459.456	454.617	-0.764914
ATP6V1C1	P21283	7	757.508	795.524	P21283	7	872.439	869.585	0.165677
ACP2	A0A5F9ZHR7	5	772.45	777.579	A0A5F9ZHR7	5	605.885	656.862	-0.295728
PRPF3	O43395	5	828.206	719.828	O43395	5	1165.79	1266.17	0.651678
CAD	P27708	4	778.766	766.601	P27708	4	703.7	860.957	0.0178962
RABL6	Q3YEC7	3	781.56	760.969	Q3YEC7	3	632.579	670.215	-0.243688
RBBP4	Q09028	24	772.571	769.751	Q09028	24	841.263	795.836	0.0860375
VPS26B	Q4G0F5	6	784.597	756.865	Q4G0F5	6	603.255	650.699	-0.297815
NDUFAF3	Q9BU61	3	691.548	849.743	Q9BU61	3	814.666	845.961	0.107589
RPS21	P63220	6	842.54	698.542	P63220	6	877.408	985.55	0.273652
DDX3X	O00571	5	790.063	749.228	O00571	5	453.805	597.39	-0.550236
SLC35B2	Q8TB61	9	726.654	810.033	Q8TB61	9	987.303	983.599	0.359032
MAD2L1	Q13257	3	774.15	759.728	Q13257	3	754.653	799.636	0.0190704
NNT	Q13423	6	736.372	796.956	Q13423	6	1274.8	1177.94	0.677728
RAD23A	A0A494C0B4	10	809.013	722.215	A0A494C0B4	10	783.296	806.929	0.0545419
HSPE1-MOB4	S4R3N1	36	767.591	758.774	S4R3N1	36	788.264	801.999	0.0591659
SMC2	O95347	6	768.562	756.292	O95347	6	786.413	797.274	0.0546157
MRE11	P49959	7	759.695	764.119	P49959	7	371.578	368.644	-1.04166
COQ6	Q9Y2Z9	7	738.437	785.215	Q9Y2Z9	7	843.504	831.375	0.136524
SH3BGRL3	Q5T123	5	736.615	785.31	Q5T123	5	1229.01	1125.96	0.629815
VASP	P50552	5	717.058	804.592	P50552	5	1789.99	1129.04	0.939852
U2AF1	Q01081	5	800.753	719.637	Q01081	5	642.127	831.375	-0.0451923
EMD	P50402	6	690.334	829.697	P50402	6	846.817	876.775	0.181318
SLC12A2	G3XAL9	5	746.819	769.942	G3XAL9	5	826.942	796.144	0.0977458
CARHSP1	Q9Y2V2	5	790.428	724.219	Q9Y2V2	5	836.197	855.513	0.159501
GALK2	B7ZAX5	4	737.708	776.529	B7ZAX5	4	703.212	665.388	-0.14589
SMPD1	G3V1E1	3	764.675	738.442	G3V1E1	3	962.265	1208.44	0.530208
LANCL1	O43813	4	701.995	801.061	O43813	4	864.353	908.617	0.23827
BPHL	Q86WA6	5	763.461	739.11	Q86WA6	5	668.432	646.283	-0.192683
PDCL3	Q9H2J4	4	771.113	724.505	Q9H2J4	4	641.835	687.471	-0.170069
RBPJ	A0A7P0TBJ4	3	764.797	730.71	A0A7P0TBJ4	3	863.476	873.899	0.216275
RBM8A	Q9Y5S9	4	736.615	758.678	Q9Y5S9	4	687.917	724.962	-0.0817904
GRK2	P25098	6	753.621	735.101	P25098	6	595.558	548.395	-0.380046
PPP2R5D	H0Y8C4	7	705.761	782.351	H0Y8C4	7	883.936	890.231	0.253658
HSD17B12	Q53GQ0	5	736.858	747.319	Q53GQ0	5	1135.68	1072.76	0.573362
SMC3	Q9UQE7	6	738.437	741.687	Q9UQE7	6	889.489	1071.93	0.406182
MAP2K3	P46734	4	722.403	755.337	P46734	4	592.83	623.994	-0.280272
WDR77	Q9BQA1	4	740.866	730.519	Q9BQA1	4	549.379	568.219	-0.396774
EIF2B1	Q14232	4	716.207	753.428	Q14232	4	668.237	677.919	-0.126613
OGFOD1	A0A0A0MTR2	4	724.832	743.31	A0A0A0MTR2	4	680.22	673.091	-0.117498
SNAP29	O95721	5	681.587	785.597	O95721	5	960.122	938.096	0.371595
EMC7	Q9NPA0	2	616.113	850.029	Q9NPA0	2	794.987	741.5	0.0676096
ABHD5	Q8WTS1	3	732.971	733.096	Q8WTS1	3	504.953	513.37	-0.525757
TMEM87A	Q8NBN3	7	726.654	739.396	Q8NBN3	7	708.766	789.057	0.0309316
ARPC2	O15144	8	742.567	720.305	O15144	8	660.54	685.417	-0.120171
CRKL	P46109	5	737.344	724.028	P46109	5	965.188	895.675	0.348648
CTNNBL1	Q8WYA6	2	784.961	673.246	Q8WYA6	2	881.402	1028.59	0.38937
NLE1	A0A0A0MRH0	3	744.997	712.86	A0A0A0MRH0	3	555.906	525.387	-0.431091
LIN7C	Q9NUP9	2	795.165	660.932	Q9NUP9	2	568.864	591.741	-0.32723
GMPPA	Q96IJ6	7	683.774	771.183	Q96IJ6	7	627.708	600.061	-0.244937
GPKOW	Q92917	4	688.633	766.028	Q92917	4	1265.35	1130.17	0.71966
ENOPH1	Q9UHY7	4	783.99	667.614	Q9UHY7	4	529.212	608.894	-0.351012
CHMP1B	Q7LBR1	2	634.942	816.429	Q7LBR1	2	410.548	462.32	-0.73358
SERPINB1	P30740	3	723.739	726.605	P30740	3	1525.97	1453.01	1.03842
GALK1	P51570	4	730.784	717.442	P51570	4	911.117	929.057	0.345556
PMVK	Q15126	4	719.244	728.515	Q15126	4	870.004	842.777	0.242519
LTF	E7EQB2	4	760.059	683.651	E7EQB2	4	984.868	534.015	0.0732298
COPZ1	F8W156	3	725.196	716.678	F8W156	3	477.674	477.111	-0.594698
P4HA2	O15460	2	714.75	725.555	O15460	2	478.746	498.681	-0.559314
CHMP1A	Q9HD42	4	738.073	702.169	Q9HD42	4	845.16	859.725	0.243364
TMF1	P82094	4	748.398	689.855	P82094	4	638.62	718.8	-0.083451
PLXNB2	O15031	7	709.162	727.846	O15031	7	855.877	843.598	0.242021
NRAS	P01111	3	734.55	702.169	P01111	3	895.529	983.702	0.387364
GALNT2	Q10471	3	654.013	779.869	Q10471	3	612.997	612.798	-0.226209
DBR1	Q9UK59	3	731.149	702.073	Q9UK59	3	649.824	697.743	-0.0889056
DHRS7B	A0A0C4DGQ8	3	722.888	705.892	A0A0C4DGQ8	3	818.369	743.143	0.128159
NDUFA6	A0A2Y9D025	3	677.457	747.606	A0A2Y9D025	3	1083.75	1042.25	0.577118
GNB1	P62873	17	676.971	747.415	P62873	17	848.083	890.231	0.287348
PTPMT1	Q8WUK0	4	743.296	680.31	Q8WUK0	4	681.487	769.746	0.0277295
SPOCK2	F5H283	4	716.572	706.273	F5H283	4	1219.17	1233.2	0.785398
RDH13	G8JLA1	3	707.097	714.483	G8JLA1	3	590.784	602.115	-0.253022
TRIR	Q9BQ61	5	697.136	724.219	Q9BQ61	5	999.481	935.117	0.444767
MRPL1	Q9BYD6	4	763.461	655.396	Q9BYD6	4	475.336	532.166	-0.493946
GINS4	E5RFF9	4	704.546	713.146	E5RFF9	4	883.156	841.03	0.282372
COX6C	P09669	2	639.558	777.674	P09669	2	816.128	697.127	0.0945791
ERLIN2	O94905	6	612.591	801.442	O94905	6	706.622	755.058	0.0478121
EMC2	H0YAS9	4	642.594	771.374	H0YAS9	4	774.722	802.82	0.157929
MBLAC2	Q68D91	6	719.244	692.623	Q68D91	6	533.011	559.694	-0.3697
HDHD3	Q9BSH5	4	697.015	714.196	Q9BSH5	4	643.394	664.258	-0.109955
COG4	J3KNI1	4	699.808	709.805	J3KNI1	4	657.618	658.609	-0.0988925
NDUFA13	K7EJE1	4	633.363	772.615	K7EJE1	4	898.16	831.991	0.299325
MRPL15	E5RIZ4	2	722.767	682.41	E5RIZ4	2	513.624	622.658	-0.306431
MRPL13	Q9BYD1	5	722.281	681.169	Q9BYD1	5	863.574	879.959	0.313036
PHYH	O14832	3	748.762	653.2	O14832	3	515.183	505.05	-0.45855
PRRC2A	P48634	9	751.556	649.859	P48634	9	681.097	779.093	0.0592715
TMEM263	Q8WUH6	6	640.165	761.065	Q8WUH6	6	576.073	560.516	-0.301983
CSNK2A1	E7EU96	3	712.806	686.228	E7EU96	3	690.158	770.773	0.0624569
AMPD2	Q01433	5	726.776	667.71	Q01433	5	551.619	601.602	-0.274063
ARPP19	H3BQ52	3	726.776	664.369	H3BQ52	3	667.36	672.578	-0.0541058
EIF3M	Q7L2H7	7	700.902	684.319	Q7L2H7	7	502.712	513.164	-0.447391
RBM10	P98175	5	695.557	687.66	P98175	5	586.692	678.227	-0.128982
GABARAPL2	P60520	3	728.598	653.296	P60520	3	824.117	805.286	0.237696
ACSS2	Q9NR19	2	675.878	702.837	Q9NR19	2	574.222	580.545	-0.255723
PRXL2A	Q9BRX8	9	709.769	662.937	Q9BRX8	9	1454.65	1449.1	1.0809
BAIAP2L1	Q9UHR4	4	677.093	695.105	Q9UHR4	4	585.231	548.087	-0.275936
ISG15	A0A096LNZ9	4	663.245	707.992	A0A096LNZ9	4	936.253	893.107	0.415861
ERMP1	Q7Z2K6	9	662.395	705.605	Q7Z2K6	9	960.511	1013.28	0.528904
WBP2	Q969T9	3	661.423	704.078	Q969T9	3	677.882	692.813	0.00547698
MTX1	Q13505	5	682.924	681.073	Q13505	5	747.443	723.011	0.108421
ERGIC2	A0A087WU02	2	629.961	733.383	A0A087WU02	2	574.417	564.419	-0.25959
RAD21	O60216	3	660.937	701.978	O60216	3	634.236	683.876	-0.0482225
GFUS	Q13630	4	637.007	725.555	Q13630	4	700.679	682.747	0.0219234
NUDT8	Q8WV74	3	712.32	649.478	Q8WV74	3	486.247	509.569	-0.451561
LAMTOR2	Q9Y2Q5	6	720.095	638.691	Q9Y2Q5	6	792.551	864.758	0.286524
SDHC	Q99643	3	668.833	688.232	Q99643	3	723.087	734.001	0.102598
RPL38	J3KT73	2	689.119	667.805	J3KT73	2	626.344	580.032	-0.16966
PLCB3	Q01970	3	690.576	663.51	Q01970	3	1105.58	1117.85	0.715464
ATP6V1F	Q16864	2	687.54	665.61	Q16864	2	650.993	678.946	-0.024961
SMPDL3A	Q92484	6	688.754	664.178	Q92484	6	843.407	832.505	0.308857
FAU	P62861	2	667.375	682.505	P62861	2	366.805	337.008	-0.939569
YIPF5	Q969M3	3	675.392	673.055	Q969M3	3	673.303	647.823	-0.0295306
NME6	A0A2R8Y7V2	4	623.402	723.742	A0A2R8Y7V2	4	715.488	647.515	0.0168856
COPE	O14579	4	687.054	659.023	O14579	4	628.195	630.362	-0.09699
DDX19B	Q9UMR2	11	662.395	680.882	Q9UMR2	11	669.016	542.13	-0.149384
RCN3	M0QZH0	5	662.881	675.919	M0QZH0	5	599.65	641.147	-0.109673
NUP50	Q9UKX7	3	680.98	657.019	Q9UKX7	3	631.8	645.769	-0.0666752
MRPL3	P09001	5	705.396	632.582	P09001	5	733.804	925.668	0.310669
RALB	P11234	4	635.063	702.073	P11234	4	946.287	903.07	0.467877
MAP2K1	Q02750	6	655.592	680.978	Q02750	6	416.978	426.575	-0.663984
CSTF2T	Q9H0L4	11	666.525	666.087	Q9H0L4	11	1060.86	1058.68	0.669497
CTBS	Q01459	4	689.969	641.078	Q01459	4	201.572	265.107	-1.51206
SRSF11	Q5T760	4	724.711	598.6	Q5T760	4	645.05	766.048	0.0926669
MBD2	Q9UBB5	2	691.791	630.864	Q9UBB5	2	845.745	796.76	0.312461
RTCA	O00442	6	668.833	651.005	O00442	6	389.407	384.873	-0.769433
PSMG3	Q9BT73	5	648.182	671.432	Q9BT73	5	518.787	516.143	-0.350583
F11R	Q9Y624	6	613.684	704.651	Q9Y624	6	540.416	550.963	-0.272565
CCNB1	P14635	3	700.173	617.596	P14635	3	673.303	658.403	0.0151789
PKN1	Q16512	3	601.901	713.433	Q16512	3	507.973	532.988	-0.337512
ARPC3	O15145	6	648.182	665.228	O15145	6	618.648	634.471	-0.0677948
HNRNPUL1	M0R3F1	5	628.382	684.605	M0R3F1	5	732.148	799.842	0.222553
DNAJC10	A0A7P0TAQ9	6	653.284	659.119	A0A7P0TAQ9	6	1051.8	1081.79	0.701074
FADS1	A0A0A0MR51	3	658.75	653.105	A0A0A0MR51	3	947.846	882.014	0.480125
P3H1	Q32P28	6	687.297	623.514	Q32P28	6	483.519	516.143	-0.390946
MRPL10	Q7Z7H8	3	685.839	624.85	Q7Z7H8	3	602.183	694.251	-0.0157773
HMGN2	P05204	8	567.159	741.783	P05204	8	1106.65	1215.12	0.826822
ADPGK	Q9BRR6	5	687.54	620.364	Q9BRR6	5	522.977	551.374	-0.283791
CIAPIN1	H3BV90	5	643.931	663.032	H3BV90	5	601.111	594.514	-0.128453
SEC13	A8MXL6	3	600.565	705.987	A8MXL6	3	349.365	377.375	-0.846252
SCLY	Q96I15	6	659.236	647.282	Q96I15	6	591.758	575.923	-0.162081
TIMM9	Q9Y5J7	2	640.408	662.078	Q9Y5J7	2	728.445	766.151	0.198489
SNRPE	P62304	9	671.505	623.036	P62304	9	647.388	650.186	0.00337538
CRK	P46108	6	604.816	689.473	P46108	6	536.129	576.128	-0.21867
ZFR	Q96KR1	8	691.913	601.845	Q96KR1	8	621.668	611.257	-0.0694831
SRSF3	P84103	2	729.691	559.941	P84103	2	708.668	861.265	0.283745
NPM3	O75607	5	717.058	569.486	O75607	5	588.251	630.773	-0.0777741
LSM14A	Q8ND56	2	644.538	641.746	Q8ND56	2	573.443	560.516	-0.181841
DECR2	Q9NUI1	6	602.265	682.887	Q9NUI1	6	937.909	935.734	0.543906
TIMM23	O14925	13	624.373	659.882	O14925	13	587.569	638.99	-0.0663156
UBLCP1	Q8WVY7	2	628.625	651.769	Q8WVY7	2	627.513	605.094	-0.054874
SNRNP40	Q96DI7	7	642.716	637.164	Q96DI7	7	737.798	826.034	0.289077
PPP2CB	P62714	34	616.478	662.078	P62714	34	554.64	583.216	-0.168198
ANAPC7	Q9UJX3	4	630.569	647.187	Q9UJX3	4	563.505	588.66	-0.149264
TMBIM6	F8VSI7	2	611.133	666.373	F8VSI7	2	652.844	654.397	0.0331951
REEP6	Q96HR9-2	4	650.369	624.85	Q96HR9-2	4	357.841	360.427	-0.82815
CDKN2AIP	Q9NXV6	4	635.913	635.923	Q9NXV6	4	664.243	642.688	0.0392691
TP53RK	Q96S44	2	598.986	671.623	Q96S44	2	547.528	539.973	-0.224504
ARFGAP3	Q9NP61	2	916.153	353.375	Q9NP61	2	259.442	377.58	-0.994876
NUP37	Q8NFH4	5	633.363	633.918	Q8NFH4	5	726.789	778.272	0.248085
ISCA1	Q9BUE6	2	634.091	631.437	Q9BUE6	2	621.96	626.561	-0.0195185
FAM3C	Q92520	9	605.91	658.546	Q92520	9	1109.57	1125.14	0.821572
SPRYD7	Q5W111	5	595.22	664.178	Q5W111	5	662.294	595.747	-0.00155482
NUP210	Q8TEM1	5	605.302	653.582	Q8TEM1	5	1204.76	1156.37	0.907326
SARG	Q9BW04	11	614.534	642.796	Q9BW04	11	545.774	509.056	-0.253353
GCAT	O75600	3	642.594	613.014	O75600	3	676.518	666.928	0.0975526
PAXX	Q9BUH6	7	668.347	586.954	Q9BUH6	7	596.435	612.284	-0.0545548
UBE3A	A0A6Q8PHE5	4	639.072	614.923	A0A6Q8PHE5	4	610.951	603.245	-0.0465294
SMARCB1	G5E975	3	677.457	573.782	G5E975	3	678.564	732.358	0.173281
CAB39	A0A087X0K1	4	611.011	639.646	A0A087X0K1	4	579.288	580.237	-0.109152
EIF2B3	Q9NR50	6	586.595	663.605	Q9NR50	6	512.649	522.717	-0.272018
CMBL	Q96DG6	5	613.805	635.159	Q96DG6	5	405.092	397.507	-0.63798
IK	Q13123	2	633.605	612.059	Q13123	2	943.657	1008.46	0.648121
ZMAT2	Q96NC0	2	635.306	606.714	Q96NC0	2	804.632	893.62	0.451363
LSM8	O95777	6	641.987	599.936	O95777	6	592.83	634.676	-0.0168461
TBCC	Q15814	5	635.185	605.186	Q15814	5	571.007	601.91	-0.0806709
COX6B1	P14854	3	620.486	618.073	P14854	3	616.407	577.669	-0.052768
GAMT	A0A1W2PR36	5	588.174	650.241	A0A1W2PR36	5	537.883	510.699	-0.240057
EIF4EBP1	Q13541	4	584.53	653.391	Q13541	4	428.28	448.043	-0.498386
FAM114A2	Q9NRY5	4	586.352	650.432	Q9NRY5	4	760.791	717.362	0.257201
SPINT2	K7EM91	3	596.192	639.359	K7EM91	3	591.271	588.66	-0.0664521
OAT	P04181	10	640.044	592.3	P04181	10	2718.15	2539.63	2.09305
RPRD1B	Q9NQG5	3	609.675	621.414	Q9NQG5	3	630.728	579.518	-0.0246342
MFN2	A0A6Q8PFJ4	4	594.855	635.35	A0A6Q8PFJ4	4	633.846	626.048	0.0344027
IGFBP2	P18065	6	618.786	610.055	P18065	6	1143.09	1112.3	0.876077
HLA-DQB1	A0A140T9T0	8	613.198	612.632	A0A140T9T0	8	1592.21	1567.64	1.3661
PTRH2	J3KQ48	3	510.067	715.246	J3KQ48	3	348.683	331.667	-0.848801
RPE	C9J6A7	5	627.532	597.168	C9J6A7	5	591.076	606.532	-0.0322719
LAMP1	P11279	5	612.712	610.723	P11279	5	839.12	745.197	0.372924
MTHFD1L	B7ZM99	8	640.772	581.513	B7ZM99	8	513.819	527.955	-0.23054
RDH14	Q9HBH5	4	539.949	678.019	Q9HBH5	4	601.598	657.376	0.0477725
ARL8A	Q96BM9	9	606.638	610.436	Q96BM9	9	550.937	523.127	-0.180337
EPM2AIP1	Q7L775	5	643.809	572.445	Q7L775	5	583.088	618.242	-0.0178135
CHP1	Q99653	8	628.625	586.382	Q99653	8	627.611	668.675	0.0934191
PCYT1A	P49585	4	607.975	605.091	P49585	4	511.48	476.495	-0.296111
SEC61B	P60468	2	557.077	650.241	P60468	2	556.978	556.613	-0.116588
PDXP	Q96GD0	5	575.784	629.623	Q96GD0	5	665.509	667.442	0.145103
TRMT10C	Q7L0Y3	9	655.228	548.772	Q7L0Y3	9	512.26	522.511	-0.218524
RPIA	P49247	5	587.446	616.259	P49247	5	539.441	541.822	-0.154764
SKIC8	Q9GZS3	3	587.931	615.209	Q9GZS3	3	451.954	525.49	-0.29972
SCAMP2	O15127	5	588.66	610.914	O15127	5	550.158	536.686	-0.142377
LAMTOR1	Q6IAA8	9	582.83	615.877	Q6IAA8	9	545.677	519.019	-0.171038
CYB5R3	P00387	9	546.266	651.005	P00387	9	1026.37	951.757	0.724386
BAG3	O95817	4	601.779	593.923	O95817	4	481.279	508.131	-0.273218
NUDT5	A6NFX8	7	607.732	587.718	A6NFX8	7	569.448	583.113	-0.05271
TPMT	P51580	2	554.04	641.078	P51580	2	465.593	517.375	-0.281936
NELFB	A0A5H1ZRP4	5	588.903	604.9	A0A5H1ZRP4	5	922.516	830.759	0.554487
AARSD1	Q9BTE6	2	571.897	621.509	Q9BTE6	2	573.832	623.172	0.00434305
HMOX2	A0A087WT44	3	574.934	617.977	A0A087WT44	3	714.806	681	0.226612
TUBB3	Q13509	58	616.478	575.595	Q13509	58	730.881	803.745	0.364415
SEPTIN3	A0A2R8Y4H2	2	576.634	615.114	A0A2R8Y4H2	2	474.167	456.26	-0.357115
MRPL4	K7ELF1	4	607.367	582.659	K7ELF1	4	482.253	552.093	-0.202274
SUGT1	Q9Y2Z0	6	574.691	614.541	Q9Y2Z0	6	843.504	785.872	0.45429
GNAI3	P08754	14	584.287	604.232	P08754	14	1025.2	1034.44	0.79323
PIP4P1	Q86T03	4	542.257	646.232	Q86T03	4	754.458	769.746	0.358927
TIPRL	O75663	4	576.634	611.105	O75663	4	628.39	654.5	0.11118
DDX21	Q9NR30	4	639.679	546.004	Q9NR30	4	758.452	771.287	0.367567
ODR4	Q5SWX8	5	575.298	609.1	Q5SWX8	5	639.204	621.939	0.0905784
UGP2	E7EUC7	6	590.725	593.541	E7EUC7	6	786.121	739.753	0.365643
ANXA1	P04083	3	594.855	588.864	P04083	3	833.08	757.215	0.425968
DNAJC1	Q96KC8	6	594.612	588.386	Q96KC8	6	828.793	750.847	0.417147
MAGT1	Q9H0U3	3	549.667	631.15	Q9H0U3	3	970.449	879.446	0.647657
LPCAT1	Q8NF37	6	549.181	630.005	Q8NF37	6	705.648	696.921	0.250281
PTMS	P20962	3	621.944	556.218	P20962	3	782.224	700.003	0.331228
MFAP1	P55081	4	582.83	593.159	P55081	4	572.273	684.185	0.0954885
UBAP2	Q5T6F2	6	573.355	601.655	Q5T6F2	6	637.938	597.39	0.0722224
RPS6KA1	Q15418	4	570.561	600.127	Q15418	4	580.067	584.859	-0.00711747
MEMO1	Q9Y316	4	579.55	590.104	Q9Y316	4	560.193	575.101	-0.043016
BCS1L	Q9Y276	3	601.658	564.713	Q9Y276	3	540.123	588.146	-0.0479156
SLC25A12	O75746	15	585.502	579.127	O75746	15	739.162	737.391	0.342363
SIAE	Q9HAT2	4	605.059	558.222	Q9HAT2	4	505.537	517.786	-0.184938
DYNLL1	F8VRV5	3	610.404	551.827	F8VRV5	3	790.505	709.966	0.368519
RPP30	P78346	5	579.793	581.704	P78346	5	493.262	502.379	-0.222288
TAF15	Q92804	6	604.087	556.695	Q92804	6	424.09	420.515	-0.458748
TPD52L2	O43399	8	577.606	582.468	O43399	8	519.664	486.766	-0.20497
HID1	Q8IV36	5	583.558	574.545	Q8IV36	5	419.511	464.991	-0.388827
PEPD	K7ES25	4	575.298	580.082	K7ES25	4	558.244	562.981	-0.0432911
MPC2	Q5R3B4	2	556.591	597.454	Q5R3B4	2	767.513	733.18	0.378928
HM13	A0A0C4DGU3	4	495.49	656.446	A0A0C4DGU3	4	367.974	402.54	-0.580168
BAD	Q92934	4	558.899	588.768	Q92934	4	545.384	526.928	-0.0979796
METTL3	Q86U44	2	568.496	576.263	Q86U44	2	600.916	597.39	0.0659533
VPS4B	O75351	4	575.177	569.104	O75351	4	575.586	581.983	0.0166569
COQ9	O75208	4	576.634	566.718	O75208	4	484.883	526.414	-0.177062
ZNF830	Q96NB3	4	585.259	558.031	Q96NB3	4	603.352	601.602	0.0757858
ENDOD1	O94919	6	536.548	605.091	O94919	6	274.348	303.831	-0.981518
PAFAH1B2	P68402	2	574.083	566.336	P68402	2	404.41	457.493	-0.403967
MRPL11	Q9Y3B7	3	588.296	551.445	Q9Y3B7	3	573.54	618.858	0.0651598
CARM1	Q86X55	5	587.81	547.913	Q86X55	5	652.357	685.109	0.235891
YKT6	O15498	2	546.873	587.527	O15498	2	508.752	569.966	-0.0726124
YTHDF2	Q9Y5A9	4	556.348	576.55	Q9Y5A9	4	670.673	782.586	0.359273
ATP6V1G1	O75348	7	544.93	587.145	O75348	7	659.274	690.656	0.253914
CMC1	Q7Z7K0	2	599.35	531.59	Q7Z7K0	2	360.764	339.987	-0.690549
UFC1	Q9Y3C8	3	558.292	572.445	Q9Y3C8	3	718.216	715.924	0.342922
SEZ6L2	A0A087WYL5	2	643.566	486.822	A0A087WYL5	2	200.111	215.599	-1.44317
RNASEH2B	Q5TBB1	2	564.366	564.809	Q5TBB1	2	431.982	410.449	-0.422638
TATDN1	G5EA19	4	554.648	572.35	G5EA19	4	491.995	495.908	-0.190042
FANCD2	Q9BXW9	3	558.899	567.482	Q9BXW9	3	1043.32	1025.1	0.876833
PPP4C	P60510	5	591.697	533.69	P60510	5	622.545	657.376	0.185633
TIMM17A	Q99595	3	519.542	605.473	Q99595	3	666.288	623.069	0.196709
ALG1	Q9BT22	4	561.936	562.709	Q9BT22	4	590.687	592.357	0.0730344
XPOT	O43592	3	572.383	550.681	O43592	3	439.678	466.018	-0.310341
ARF5	C9J1Z8	18	558.049	564.522	C9J1Z8	18	834.444	909.952	0.63592
DNM2	P50570	4	524.765	596.309	P50570	4	588.641	504.741	-0.0360839
VAMP7	P51809	4	548.453	572.159	P51809	4	454.682	464.066	-0.286545
VPS26A	O75436	4	573.719	546.004	O75436	4	469.295	521.279	-0.176805
EBP	Q15125	4	518.57	599.745	Q15125	4	666.386	654.603	0.240291
CDC27	P30260-2	2	546.145	572.063	P30260-2	2	567.987	512.137	-0.0499919
UBR7	Q8N806	6	576.149	541.995	Q8N806	6	753.873	816.482	0.489985
DDX46	A0A0C4DG89	2	579.671	536.363	A0A0C4DG89	2	453.707	558.461	-0.140931
SUPV3L1	Q8IYB8	3	570.318	544	Q8IYB8	3	544.702	545.211	-0.0319466
NUDT16	Q96DE0	3	542.986	569.486	Q96DE0	3	501.543	474.235	-0.189144
SEC11A	H0YNG3	9	504.358	606.427	H0YNG3	9	1203.2	1062.79	1.02856
RB1	P06400	5	551.975	558.604	P06400	5	717.631	696.613	0.348719
QRICH1	Q2TAL8	2	607.489	501.999	Q2TAL8	2	473.874	525.901	-0.150218
RBM47	A0AV96	2	562.301	546.959	A0AV96	2	351.022	348.717	-0.664708
PPP1R8	Q12972	3	543.837	562.9	Q12972	3	517.716	480.706	-0.14859
COA6	Q5JTJ3	3	576.877	524.622	Q5JTJ3	3	459.066	473.413	-0.240325
ZW10	O43264	4	531.082	570.345	O43264	4	1037.96	1055.29	0.926376
NUDCD1	Q96RS6	4	520.028	579.7	Q96RS6	4	725.912	720.135	0.394969
CHAF1B	Q13112	4	569.589	529.872	Q13112	4	669.698	613.722	0.223197
LARS2	E9PHM2	5	587.688	510.781	E9PHM2	5	506.025	597.493	0.00661486
AHSG	P02765	10	667.375	430.694	P02765	10	1433.61	511.623	0.824972
VAMP8	B8ZZT4	4	527.559	570.441	B8ZZT4	4	656.838	640.839	0.241054
TMEM14C	Q9P0S9	2	582.344	514.122	Q9P0S9	2	564.772	546.649	0.0195447
CIAO2A	Q9H5X1	3	550.396	543.427	Q9H5X1	3	610.561	576.437	0.117938
OXA1L	A0A087X0L7	4	525.616	567.959	A0A087X0L7	4	777.255	706.782	0.440476
HEXIM1	O94992	7	607.246	485.39	O94992	7	579.288	644.228	0.163221
CPNE1	B0QZ18	3	554.162	537.89	B0QZ18	3	261.488	262.848	-1.05848
DYNC1LI2	O43237	4	537.641	549.822	O43237	4	413.861	472.797	-0.294518
DDRGK1	Q96HY6	7	493.304	593.636	Q96HY6	7	664.632	621.939	0.243259
MRPL48	Q96GC5	2	588.053	494.363	Q96GC5	2	521.028	553.326	-0.0107856
RSU1	Q15404	3	565.094	516.89	Q15404	3	472.413	474.235	-0.19278
DCAF7	P61962	3	535.212	541.518	P61962	3	519.956	569.144	0.0164805
ACTA1	P68133	76	617.571	458.376	P68133	76	569.351	675.043	0.209836
STX7	O15400	5	529.624	545.336	O15400	5	520.054	498.887	-0.0772133
TOMM40	O96008	10	542.743	532.068	O96008	10	730.784	685.109	0.397629
TWF2	A0A7I2V2U8	5	527.924	546.481	A0A7I2V2U8	5	563.018	607.867	0.124062
SDE2	Q6IQ49	3	545.78	525.768	Q6IQ49	3	581.334	588.454	0.126551
TMEM9	Q9P0T7	3	522.579	548.104	Q9P0T7	3	457.702	445.68	-0.245123
STX8	Q9UNK0	3	551.125	519.277	Q9UNK0	3	559.413	622.556	0.14304
SLC35F6	Q8N357	5	484.436	585.809	Q8N357	5	427.403	580.34	-0.0868141
STON2	Q8WXE9	3	516.384	553.45	Q8WXE9	3	340.013	356.318	-0.619541
COX7B	P24311	2	505.937	561.181	P24311	2	671.744	758.756	0.422799
MRPL53	Q96EL3	4	533.754	531.781	Q96EL3	4	556.198	625.226	0.148949
DNPH1	O43598	6	536.184	528.536	O43598	6	584.062	559.078	0.102528
HARS2	A0A2R8Y5P7	12	529.138	533.499	A0A2R8Y5P7	12	541.682	570.376	0.0655828
ATP6AP2	A0A1B0GTB0	5	532.54	526.627	A0A1B0GTB0	5	526.971	528.058	-0.00564675
RPL11	Q5VVC8	2	547.967	509.349	Q5VVC8	2	637.548	671.859	0.308507
GLS	O94925-3	4	555.255	501.904	O94925-3	4	680.707	649.056	0.330977
PTK7	Q13308	5	542.986	512.595	Q13308	5	399.734	412.503	-0.378064
MRPL9	Q9BYD2	3	540.678	512.786	Q9BYD2	3	494.431	516.04	-0.0601128
NAGLU	P54802	5	561.207	491.117	P54802	5	437.048	453.898	-0.240171
M6PR	P20645	5	549.06	502.381	P20645	5	518.495	549.423	0.0224323
UPF1	Q92900	6	556.834	493.026	Q92900	6	349.463	326.223	-0.635774
HNRNPC	B4DSU6	5	602.022	447.59	B4DSU6	5	476.407	468.278	-0.151951
CAMK2D	Q13557	6	553.19	496.367	Q13557	6	1000.94	1165.71	1.04569
NIT1	Q86X76	4	547.116	501.617	Q86X76	4	556.393	599.034	0.139778
PLD3	Q8IV08	3	550.882	497.417	Q8IV08	3	581.139	600.266	0.172454
NDUFS6	O75380	3	508.002	539.895	O75380	3	558.439	550.963	0.082286
YY1	P25490	2	541.893	505.054	P25490	2	649.726	709.247	0.376329
TUBB8	Q3ZCM7	53	544.565	502.095	Q3ZCM7	53	402.852	414.352	-0.357025
MORF4L2	Q15014	5	525.98	517.558	Q15014	5	537.59	511.213	0.0072597
INTS13	Q9NVM9	2	525.251	516.508	Q9NVM9	2	474.362	449.07	-0.173946
ACBD3	Q9H3P7	3	547.116	494.554	Q9H3P7	3	583.77	634.779	0.226265
LIMS1	P48059	3	536.305	504.672	P48059	3	447.862	478.241	-0.168694
MGST1	P10620	4	434.146	606.523	P10620	4	606.859	532.064	0.130159
PUS7	Q96PZ0	3	557.928	482.145	Q96PZ0	3	664.535	652.857	0.341001
SCPEP1	Q9HB40	2	517.477	522.331	Q9HB40	2	407.82	395.247	-0.372724
NELFA	A0A0C4DFX9	4	534.605	504.958	A0A0C4DFX9	4	803.852	765.535	0.594224
RFC5	P40937	4	526.223	512.404	P40937	4	542.559	539.048	0.0584993
NDUFA7	O95182	2	452.124	585.713	O95182	2	623.422	566.062	0.196755
SFXN3	A0A1P0AYU5	5	533.633	501.999	A0A1P0AYU5	5	370.799	383.846	-0.456642
IRF2BP2	Q7Z5L9	6	513.59	521.758	Q7Z5L9	6	534.765	558.359	0.0783406
IDE	P14735	4	549.303	483.385	P14735	4	302.309	319.957	-0.7308
MAD1L1	Q9Y6D9	4	534.848	497.322	Q9Y6D9	4	604.229	675.351	0.30999
HINT3	Q9NQE9	5	524.522	507.345	Q9NQE9	5	440.36	490.361	-0.148835
EMG1	Q92979	2	529.138	501.713	Q92979	2	471.244	503.098	-0.0813359
UBE2V2	Q15819	7	493.668	535.122	Q15819	7	368.461	361.762	-0.49454
PALS2	Q9NZW5	2	537.398	490.354	Q9NZW5	2	413.958	448.146	-0.253559
TMEM30A	A0A669KBF5	2	506.666	519.658	A0A669KBF5	2	468.808	505.152	-0.0755511
GATAD2A	Q86YP4	5	519.542	505.149	Q86YP4	5	550.937	586.4	0.150471
PPP1CA	P62136	19	521.121	503.336	P62136	19	654.403	638.271	0.335499
PIR	O00625	3	515.655	507.631	O00625	3	354.821	350.155	-0.537562
TIMM29	Q9BSF4	3	429.287	593.064	Q9BSF4	3	456.143	418.05	-0.225866
APPL1	Q9UKG1	2	513.954	507.822	Q9UKG1	2	485.858	518.505	-0.0247984
ARSA	P15289	6	514.561	506.295	P15289	6	602.475	572.02	0.202261
ST14	Q9Y5Y6	3	497.677	522.999	Q9Y5Y6	3	420.388	435.82	-0.253492
PDIA5	Q14554	3	532.782	487.872	Q14554	3	358.036	371.931	-0.483591
SMC1A	Q14683	5	505.815	513.645	Q14683	5	597.117	736.98	0.388058
WBP4	O75554	2	503.143	512.117	O75554	2	391.161	399.15	-0.361357
SCRIB	A0A669KB89	7	523.793	490.64	A0A669KB89	7	610.074	619.269	0.277213
GINS3	Q9BRX5	4	527.073	486.44	Q9BRX5	4	638.522	601.91	0.291478
TRMT61A	Q96FX7	2	514.44	493.122	Q96FX7	2	693.47	688.909	0.456285
PRMT6	Q96LA8	2	530.717	476.704	Q96LA8	2	357.062	356.729	-0.497093
ESRP1	Q6NXG1	4	506.301	500.376	Q6NXG1	4	932.161	899.681	0.863693
CSNK2B	P67870	3	499.134	507.249	P67870	3	475.238	570.993	0.0560211
SCIN	Q9Y6U3	8	500.835	504.863	Q9Y6U3	8	1203.2	1122.88	1.2097
MLYCD	O95822	4	517.112	487.681	O95822	4	386.777	386.106	-0.378578
TOMM5	F8W8Z9	2	511.525	492.931	F8W8Z9	2	745.3	660.868	0.485355
HAX1	E9PIQ7	2	503.264	499.422	E9PIQ7	2	538.954	541.411	0.107648
BOD1L1	Q8NFC6	4	495.369	507.154	Q8NFC6	4	426.818	452.357	-0.189412
SPTBN1	Q01082	8	520.392	479.185	Q01082	8	1172.7	1181.84	1.23606
ERGIC3	H0Y5K5	4	463.178	535.027	H0Y5K5	4	613.679	564.522	0.239177
MAX	P61244	4	539.706	458.09	P61244	4	529.212	506.18	0.0533588
EI24	E9PM05	2	471.317	523.858	E9PM05	2	450.687	438.798	-0.161979
ATP2B4	P23634	14	510.796	483.958	P23634	14	278.732	282.672	-0.8253
TYSND1	Q2T9J0	2	520.392	472.504	Q2T9J0	2	362.323	373.677	-0.431936
ARF4	C9JPM4	11	492.939	498.181	C9JPM4	11	465.106	465.71	-0.0905641
PPP1R14B	Q96C90	3	506.787	482.145	Q96C90	3	654.695	655.938	0.406321
WDHD1	O75717	3	506.544	481.572	O75717	3	455.559	478.138	-0.0817263
MOB1B	Q7L9L4	3	510.553	477.372	Q7L9L4	3	496.574	478.036	-0.019576
DERPC	P0CG12	3	458.076	529.013	P0CG12	3	456.046	468.278	-0.0947832
FAM120A	Q9NZB2	5	500.349	486.726	Q9NZB2	5	477.771	507.618	-0.00246717
PFAS	O15067	7	477.269	509.158	O15067	7	562.921	582.497	0.215589
CAPNS1	P04632	2	516.019	466.013	P04632	2	378.788	379.635	-0.372768
TSG101	F5H442	2	476.054	505.436	F5H442	2	373.917	410.449	-0.323447
DLG1	A0A590UJS9	4	512.011	469.354	A0A590UJS9	4	561.362	528.982	0.151923
EIF4G2	H0Y3P2	4	459.291	520.899	H0Y3P2	4	374.696	380.354	-0.376491
ATG3	Q9NT62	3	483.707	494.84	Q9NT62	3	480.11	438.079	-0.0918504
PPP4R2	Q9NY27	4	460.749	514.217	Q9NY27	4	547.138	554.147	0.175764
CTNNA2	P26232	15	481.035	493.79	P26232	15	472.121	474.132	-0.0429168
SRI	P30626	3	475.69	498.849	P30626	3	439.191	449.481	-0.133069
RUSF1	H3BR29	7	498.406	475.558	H3BR29	7	695.224	634.265	0.448932
PLPP2	O43688	3	476.662	496.463	O43688	3	272.4	300.852	-0.763455
THOC2	Q8NI27	4	508.245	464.867	Q8NI27	4	397.396	418.255	-0.254653
IQGAP2	Q13576	3	513.833	457.613	Q13576	3	424.87	437.977	-0.171029
PFDN6	O15212	4	483.95	486.345	O15212	4	448.057	435.82	-0.134578
ABCD3	A0A3B3ITW3	4	397.34	572.732	A0A3B3ITW3	4	747.151	802.307	0.675601
NCALD	P61601	3	464.879	503.717	P61601	3	495.113	474.441	0.00142519
POLD3	Q15054	2	476.054	492.358	Q15054	2	564.382	530.112	0.17657
HTATSF1	O43719	5	482.371	483.099	O43719	5	541.098	584.243	0.221058
AARS2	Q5JTZ9	3	502.779	461.335	Q5JTZ9	3	614.166	705.652	0.453064
DR1	Q01658	5	527.316	436.135	Q01658	5	430.813	443.318	-0.140363
F5	P12259	2	488.08	474.604	P12259	2	442.698	469.613	-0.0775357
ZC3H15	Q8WU90	4	466.579	491.308	Q8WU90	4	390.868	407.984	-0.261928
CDC5L	Q99459	4	502.536	454.558	Q99459	4	608.905	668.469	0.41645
FKBP1A	Q1JUQ5	2	435.361	521.377	Q1JUQ5	2	383.269	325.504	-0.432799
EPHX2	E5RFU2	6	509.824	443.39	E5RFU2	6	450.005	451.022	-0.0812296
FIS1	Q9Y3D6	7	519.906	433.271	Q9Y3D6	7	539.636	469.716	0.082612
OSBPL8	F8VQX7	2	449.816	502.954	F8VQX7	2	471.634	500.838	0.0295288
SIN3A	Q96ST3	6	483.586	468.494	Q96ST3	6	586.985	707.09	0.442766
IDI1	Q13907	4	469.738	482.049	Q13907	4	530.868	539.973	0.170033
C18orf32	Q8TCD1	4	467.794	483.004	Q8TCD1	4	411.717	396.069	-0.235165
HSPA2	P54652	48	500.714	447.781	P54652	48	745.105	784.845	0.689774
LUC7L3	O95232	4	499.013	449.022	O95232	4	443.868	523.025	0.0284158
EEA1	Q15075	8	494.518	452.84	Q15075	8	512.065	527.955	0.134629
SNX27	Q96L92	2	451.031	496.081	Q96L92	2	632.969	618.755	0.40231
ST3GAL1	Q11201	4	449.695	496.558	Q11201	4	296.951	323.758	-0.60831
RFX5	F8W689	2	446.536	497.99	F8W689	2	254.181	273.427	-0.840123
PTGR2	Q8N8N7	2	467.43	476.99	Q8N8N7	2	343.91	337.419	-0.471078
STIM1	E9PNJ4	3	449.33	493.026	E9PNJ4	3	387.751	396.583	-0.264806
SNRPA	P09012	9	506.666	434.226	P09012	9	560.972	567.911	0.262796
HNRNPUL2-BSCL2	H3BQZ7	6	503.022	437.853	H3BQZ7	6	468.906	556.921	0.124712
SELENOF	A0A0J9YX89	2	487.959	452.553	A0A0J9YX89	2	348.976	391.755	-0.344497
PBDC1	Q9BVG4	4	474.475	464.581	Q9BVG4	4	391.258	392.474	-0.260851
ABHD16A	A0A0G2JJD3	6	474.354	464.008	A0A0G2JJD3	6	663.658	686.136	0.524523
TNPO3	Q9Y5L0-1	2	441.799	495.795	Q9Y5L0-1	2	461.501	471.051	-0.00777778
MRPL17	Q9NRX2	4	489.174	445.299	Q9NRX2	4	435.392	454.103	-0.0711661
PVR	A0A0A0MSA9	3	481.885	452.362	A0A0A0MSA9	3	501.543	459.958	0.0414831
VIL1	P09327	9	493.668	439.858	P09327	9	1515.74	1522.44	1.70244
PIAS2	O75928	2	457.469	475.367	O75928	2	466.178	433.765	-0.0517897
CANT1	Q8WVQ1	4	469.009	463.435	Q8WVQ1	4	430.813	433.149	-0.11005
USP39	Q53GS9	4	472.775	459.617	Q53GS9	4	530.673	575.307	0.246317
AASDHPPT	Q9NRN7	2	509.945	422.008	Q9NRN7	2	538.272	547.06	0.219807
AGR2	O95994	4	471.195	460.285	O95994	4	972.884	915.088	1.01924
CD81	E9PRJ8	5	497.677	432.412	E9PRJ8	5	556.978	590.303	0.302778
HRAS	P01112	3	429.652	499.708	P01112	3	367.292	352.826	-0.368005
SYMPK	A0A087WUE9	5	481.885	445.49	A0A087WUE9	5	703.992	655.527	0.551872
PAIP1	Q9H074	3	477.634	444.917	Q9H074	3	399.247	458.006	-0.105907
NDUFA5	Q16718	3	480.063	440.717	Q16718	3	686.943	691.785	0.58241
RPA3	P35244	3	463.543	456.181	P35244	3	449.908	453.898	-0.0251877
NSUN5	Q96P11-2	4	451.881	464.676	Q96P11-2	4	552.399	549.833	0.266131
PPP6R3	H7BXH2	8	491.846	421.817	H7BXH2	8	301.043	334.954	-0.522643
ITGA5	P08648	4	465.851	445.108	P08648	4	534.862	550.347	0.252516
PEX14	O75381	3	437.061	472.026	O75381	3	636.087	672.783	0.52583
NAA25	Q14CX7	2	465.365	443.199	Q14CX7	2	499.984	520.868	0.168114
HSDL1	Q3SXM5	4	466.822	438.903	Q3SXM5	4	630.339	613.928	0.458149
NDUFA9	Q16795	5	439.005	466.585	Q16795	5	464.911	444.859	0.00664326
TM9SF2	Q99805	10	444.714	460.285	Q99805	10	927.777	929.982	1.03757
[truncated: 839 more rows]
